# Supplementary material for: Systematic identification of endogenous strong constitutive promoters from the diazotrophic rhizosphere bacterium Pseudomonas stutzeri DSM4166 to improve its nitrogenase activity
Source: Microb Cell Fact. 2023 May 3;22:91. doi: 10.1186/s12934-023-02085-3 (PMC10155442; doi:10.1186/s12934-023-02085-3)
Supplement: Supplementary file 2 — Additional file 2: Table S1. Read counts of RNA-seq samples. [file 12934_2023_2085_MOESM2_ESM.xlsx]

## Sheet: readcount
locus_tag	geneID	LB-10h	LB-14h	PMM-28h	PMM-38h
PSTAA_0001	PSTAA_RS00005	1839	3808	1606	1543
PSTAA_0002	PSTAA_RS00010	2942	1819	1252	1033
PSTAA_0003	PSTAA_RS00015	1059	1446	598	654
PSTAA_0004	PSTAA_RS00020	5275	4972	3715	2080
PSTAA_0005	PSTAA_RS00025	13	58	2	25
PSTAA_0006	PSTAA_RS00030	275	377	60	114
PSTAA_0007	PSTAA_RS00035	329	426	115	131
PSTAA_0008	PSTAA_RS00040	321	276	126	131
PSTAA_0009	PSTAA_RS00045	2884	2218	1968	1033
PSTAA_0010	PSTAA_RS00050	1075	768	821	566
PSTAA_0011	PSTAA_RS00055	263	331	251	364
PSTAA_0012	PSTAA_RS00060	572	895	595	842
PSTAA_0013	PSTAA_RS00065	266	447	227	350
PSTAA_0014	PSTAA_RS00070	854	1414	401	663
PSTAA_0015	PSTAA_RS00075	147	618	67	180
PSTAA_0016	PSTAA_RS00080	54	120	3	45
PSTAA_0017	PSTAA_RS00085	45	227	11	70
PSTAA_0018	PSTAA_RS00090	292	426	316	697
PSTAA_0019	PSTAA_RS00095	984	802	297	343
PSTAA_0020	PSTAA_RS00100	860	830	271	444
PSTAA_0021	PSTAA_RS00105	665	511	216	332
PSTAA_0022	PSTAA_RS00110	904	428	603	764
PSTAA_0023	PSTAA_RS00115	1813	639	867	844
PSTAA_0024	PSTAA_RS00120	339	915	118	381
PSTAA_0025	PSTAA_RS00125	550	690	215	407
PSTAA_0026	PSTAA_RS00130	1122	1109	1208	668
PSTAA_0027	PSTAA_RS00135	462	802	519	472
PSTAA_0028	PSTAA_RS00140	704	1113	616	617
PSTAA_0029	PSTAA_RS00145	493	3046	189	1050
PSTAA_0030	PSTAA_RS00150	1160	4547	239	2164
PSTAA_0031	PSTAA_RS00155	2843	1570	2493	1649
PSTAA_0032	PSTAA_RS00160	235	381	397	314
PSTAA_0033	PSTAA_RS00165	704	597	1604	549
PSTAA_0034	PSTAA_RS00170	778	1390	389	583
PSTAA_0035	PSTAA_RS00175	770	1908	157	927
PSTAA_0036	PSTAA_RS00180	880	2662	539	1287
PSTAA_0037	PSTAA_RS00185	200	532	57	200
PSTAA_0038	PSTAA_RS00190	1282	754	632	398
PSTAA_0039	PSTAA_RS00195	367	498	125	198
PSTAA_0040	PSTAA_RS00200	552	672	227	306
PSTAA_0041	PSTAA_RS00205	869	3945	1282	1601
PSTAA_0042	PSTAA_RS00210	63	139	39	67
PSTAA_0043	PSTAA_RS00215	148	344	27	80
PSTAA_0044	PSTAA_RS00220	344	612	63	147
PSTAA_0045	PSTAA_RS00225	505	764	55	183
PSTAA_0046	PSTAA_RS00230	1026	1666	232	534
PSTAA_0047	PSTAA_RS00235	3414	1743	1130	2250
PSTAA_0048	PSTAA_RS00240	4745	2613	2236	2932
PSTAA_0049	PSTAA_RS00245	275	860	218	242
PSTAA_0050	PSTAA_RS00250	518	1002	255	293
PSTAA_0051	PSTAA_RS00255	798	1206	480	295
PSTAA_0052	PSTAA_RS00260	194	228	212	65
PSTAA_0053	PSTAA_RS00265	2091	4552	1427	3005
PSTAA_0054	PSTAA_RS00270	1460	1575	1023	936
PSTAA_0055	PSTAA_RS00275	280	283	279	182
PSTAA_0056	PSTAA_RS00280	3359	2834	2695	1969
PSTAA_0057	PSTAA_RS00285	358	322	190	266
PSTAA_0058	PSTAA_RS00290	1686	2348	1296	1792
PSTAA_0059	PSTAA_RS00295	886	1670	1042	1473
PSTAA_0060	PSTAA_RS00300	1727	3040	973	4096
PSTAA_0061	PSTAA_RS00305	309	351	217	153
PSTAA_0062	PSTAA_RS00310	2324	1731	691	585
PSTAA_0063	PSTAA_RS00315	2670	1293	917	636
PSTAA_0064	PSTAA_RS00320	320	612	48	187
PSTAA_0065	PSTAA_RS00325	8232	8675	1310	1837
PSTAA_0066	PSTAA_RS00330	4451	3467	440	1726
PSTAA_0067	PSTAA_RS00335	6068	7272	809	1661
PSTAA_0068	PSTAA_RS00340	5979	5782	1523	2016
PSTAA_0069	PSTAA_RS00345	13858	6505	4198	2380
--	PSTAA_RS00350	135	371	39	162
PSTAA_0070	PSTAA_RS00355	3203	2384	913	706
PSTAA_0071	PSTAA_RS00360	3429	2338	1057	737
PSTAA_0072	PSTAA_RS00365	1312	1004	319	250
PSTAA_0073	PSTAA_RS00370	1957	1931	868	578
PSTAA_0074	PSTAA_RS00375	251	765	156	299
PSTAA_0075	PSTAA_RS00380	141	417	127	199
PSTAA_0076	PSTAA_RS00385	38	148	55	68
PSTAA_0077	PSTAA_RS00390	61	171	162	181
PSTAA_0078	PSTAA_RS00395	353	827	889	985
PSTAA_0079	PSTAA_RS00400	151	392	51	181
PSTAA_0080	PSTAA_RS00405	551	569	1012	980
PSTAA_0081	PSTAA_RS00410	845	933	332	738
PSTAA_0082	PSTAA_RS00415	570	670	189	435
PSTAA_0083	PSTAA_RS00420	1160	701	1491	906
PSTAA_0084	PSTAA_RS00425	335	244	327	514
PSTAA_0085	PSTAA_RS00430	9671	1533	6141	12646
PSTAA_0086	PSTAA_RS00435	652	1198	180	483
PSTAA_0087	PSTAA_RS00440	619	1565	190	684
PSTAA_0088	PSTAA_RS00445	1330	3037	697	1883
PSTAA_0089	PSTAA_RS00450	806	1893	232	970
PSTAA_0090	PSTAA_RS00455	1971	4607	932	2409
PSTAA_0091	PSTAA_RS00460	5078	5305	1002	4331
PSTAA_0092	PSTAA_RS00465	1192	1961	472	381
PSTAA_0093	PSTAA_RS00470	4442	5410	1236	1067
PSTAA_0094	PSTAA_RS00475	9010	8484	876	1090
PSTAA_0095	PSTAA_RS00480	1145	1143	474	352
PSTAA_0096	PSTAA_RS00485	1284	1212	765	464
PSTAA_0097	PSTAA_RS00490	803	917	436	526
PSTAA_0098	PSTAA_RS00495	2745	3773	1638	3156
PSTAA_0099	PSTAA_RS00500	180	311	26	81
PSTAA_0100	PSTAA_RS00505	568	981	285	591
PSTAA_0102	PSTAA_RS00510	810	1793	319	723
PSTAA_0103	PSTAA_RS00515	204	651	33	213
PSTAA_0104	PSTAA_RS00520	139	489	26	143
PSTAA_0105	PSTAA_RS00525	53	156	15	40
PSTAA_0106	PSTAA_RS00530	528	1529	128	601
PSTAA_0107	PSTAA_RS00535	90	264	20	88
PSTAA_0108	PSTAA_RS00540	113	192	76	109
PSTAA_0109	PSTAA_RS00545	34	102	0	26
PSTAA_0110	PSTAA_RS00550	202	585	43	369
PSTAA_0111	PSTAA_RS00555	7	19	1	8
PSTAA_0112	PSTAA_RS00560	15	73	5	21
PSTAA_0113	PSTAA_RS00565	821	1142	605	896
PSTAA_0114	PSTAA_RS00570	335	389	46	127
PSTAA_0115	PSTAA_RS00575	2008	1873	1556	1661
PSTAA_0116	PSTAA_RS00580	349	921	53	319
PSTAA_0117	PSTAA_RS00585	607	1415	178	596
PSTAA_0118	PSTAA_RS00590	248	390	122	146
PSTAA_0119	PSTAA_RS00595	310	371	127	151
PSTAA_0120	PSTAA_RS00600	392	566	111	181
PSTAA_0121	PSTAA_RS00605	416	432	106	134
PSTAA_0122	PSTAA_RS00610	398	296	178	182
PSTAA_0123	PSTAA_RS00615	282	859	53	304
PSTAA_0124	PSTAA_RS00620	942	864	51	611
PSTAA_0125	PSTAA_RS00625	183	473	104	298
PSTAA_0126	PSTAA_RS00630	385	752	154	272
PSTAA_0127	PSTAA_RS00635	302	1007	91	356
PSTAA_0128	PSTAA_RS00640	532	463	233	359
PSTAA_0129	PSTAA_RS00645	29	50	4	19
PSTAA_0130	PSTAA_RS00650	8422	2701	1954	1301
PSTAA_0131	PSTAA_RS00655	2547	1004	507	328
PSTAA_0132	PSTAA_RS00660	48	155	7	57
PSTAA_0133	PSTAA_RS00665	1717	6278	494	1771
PSTAA_0134	PSTAA_RS00670	3695	2349	1103	1109
PSTAA_0135	PSTAA_RS00675	2480	1121	447	455
PSTAA_0136	PSTAA_RS00680	1279	2526	1186	1093
PSTAA_0137	PSTAA_RS00685	615	1547	155	481
PSTAA_0138	PSTAA_RS00690	163	221	40	115
PSTAA_0139	PSTAA_RS00695	116	252	22	47
PSTAA_0140	PSTAA_RS00700	1429	1145	367	617
PSTAA_0141	PSTAA_RS00705	594	235	13	81
PSTAA_0142	PSTAA_RS00710	211	692	41	194
PSTAA_0143	PSTAA_RS00715	362	871	176	544
PSTAA_0144	PSTAA_RS00720	2217	1256	761	511
PSTAA_0145	PSTAA_RS00725	278	218	64	41
PSTAA_0146	PSTAA_RS00730	2104	1319	484	457
PSTAA_0147	PSTAA_RS00735	2143	3038	1050	2198
PSTAA_0148	PSTAA_RS00740	1011	2248	576	1064
PSTAA_0149	PSTAA_RS00745	601	660	215	298
PSTAA_0150	PSTAA_RS00750	310	496	141	231
PSTAA_0151	PSTAA_RS00755	171	191	114	162
PSTAA_0152	PSTAA_RS00760	433	778	130	380
PSTAA_0153	PSTAA_RS00765	310	638	74	247
PSTAA_0154	PSTAA_RS00770	784	897	153	478
PSTAA_0155	PSTAA_RS00775	470	845	150	326
PSTAA_0156	PSTAA_RS00780	6489	3826	2804	2494
PSTAA_0157	PSTAA_RS00785	1090	1640	438	627
PSTAA_0158	PSTAA_RS00790	1063	978	539	693
PSTAA_0159	PSTAA_RS00795	1233	1890	973	1008
PSTAA_0160	PSTAA_RS00800	431	1235	476	1520
PSTAA_0161	PSTAA_RS00805	215	661	145	320
PSTAA_0162	PSTAA_RS00810	209	628	90	268
PSTAA_0163	PSTAA_RS00815	368	2240	130	684
PSTAA_0164	PSTAA_RS00820	949	3536	391	2219
PSTAA_0165	PSTAA_RS00825	114	341	168	315
PSTAA_0166	PSTAA_RS00830	91	267	45	114
PSTAA_0167	PSTAA_RS00835	309	766	90	252
PSTAA_0168	PSTAA_RS00840	43	156	17	42
PSTAA_0169	PSTAA_RS00845	31	133	20	47
PSTAA_0170	PSTAA_RS00850	29	77	6	38
PSTAA_0171	PSTAA_RS00855	51	192	22	49
PSTAA_0172	PSTAA_RS00860	13	33	4	12
PSTAA_0173	PSTAA_RS00865	58	217	12	50
PSTAA_0174	PSTAA_RS00870	202	787	40	229
PSTAA_0175	PSTAA_RS00875	39	114	6	18
PSTAA_0176	PSTAA_RS00880	430	1311	51	414
PSTAA_0177	PSTAA_RS00885	92	234	55	153
PSTAA_0178	PSTAA_RS00890	165	512	32	204
PSTAA_0179	PSTAA_RS00895	169	660	42	186
PSTAA_0180	PSTAA_RS00900	22	50	12	12
PSTAA_0181	PSTAA_RS00905	381	415	75	279
PSTAA_0182	PSTAA_RS00910	77	196	16	70
PSTAA_0183	PSTAA_RS00915	166	518	72	132
PSTAA_0184	PSTAA_RS00920	9	21	13	13
PSTAA_0185	PSTAA_RS00925	26	60	9	21
PSTAA_0186	PSTAA_RS00930	344	1009	56	337
PSTAA_0187	PSTAA_RS00935	22	86	7	29
PSTAA_0188	PSTAA_RS00940	111	364	35	100
PSTAA_0189	PSTAA_RS00945	70	205	79	158
PSTAA_0190	PSTAA_RS00950	254	818	124	325
PSTAA_0191	PSTAA_RS00955	104	288	71	153
PSTAA_0192	PSTAA_RS00960	120	422	93	238
PSTAA_0193	PSTAA_RS00965	305	438	342	360
PSTAA_0194	PSTAA_RS00970	441	622	448	496
PSTAA_0195	PSTAA_RS00975	70	212	12	82
PSTAA_0196	PSTAA_RS00980	27	81	1	23
PSTAA_0197	PSTAA_RS00985	66	252	16	57
PSTAA_0198	PSTAA_RS00990	242	690	65	204
PSTAA_0199	PSTAA_RS00995	82	205	44	80
PSTAA_0200	PSTAA_RS01000	92	201	37	64
PSTAA_0201	PSTAA_RS01005	87	259	12	62
PSTAA_0202	PSTAA_RS01010	209	648	90	214
PSTAA_0203	PSTAA_RS01015	250	618	35	199
PSTAA_0204	PSTAA_RS01020	118	391	37	124
PSTAA_0205	PSTAA_RS01025	96	210	62	74
PSTAA_0206	PSTAA_RS01030	171	414	90	145
PSTAA_0207	PSTAA_RS01035	907	2562	204	1926
PSTAA_0208	PSTAA_RS01040	564	1524	528	2480
PSTAA_0209	PSTAA_RS01045	967	2337	796	1921
PSTAA_0210	PSTAA_RS01050	107	265	580	286
PSTAA_0211	PSTAA_RS01055	210	551	2136	1438
PSTAA_0212	PSTAA_RS01060	449	1027	10214	7140
PSTAA_0213	PSTAA_RS01065	262	713	1503	1095
PSTAA_0214	PSTAA_RS01070	473	197	614	294
PSTAA_0215	PSTAA_RS01075	1892	1564	1871	1120
PSTAA_0216	PSTAA_RS01080	965	1252	546	771
PSTAA_0217	PSTAA_RS01085	403	894	237	335
PSTAA_0218	PSTAA_RS01090	5888	9251	601	671
PSTAA_0219	PSTAA_RS01095	1135	1851	671	1110
PSTAA_0220	PSTAA_RS01100	4087	1866	3944	1892
PSTAA_0221	PSTAA_RS01105	292	337	230	275
PSTAA_0222	PSTAA_RS01110	319	245	276	253
--	PSTAA_RS01115	238	261	255	384
--	PSTAA_RS01120	2	11	15	12
PSTAA_0224	PSTAA_RS01125	1699	1960	180	518
PSTAA_0225	PSTAA_RS01130	1777	1724	116	325
PSTAA_0226	PSTAA_RS01135	2507	2157	262	474
PSTAA_0227	PSTAA_RS01140	792	1920	38	66
PSTAA_0228	PSTAA_RS01145	2220	4551	134	260
PSTAA_0229	PSTAA_RS01150	32333	19202	1483	1916
PSTAA_0231	PSTAA_RS01160	863	947	301	413
PSTAA_0232	PSTAA_RS01165	103	282	16	99
PSTAA_0233	PSTAA_RS01170	99	302	88	191
PSTAA_0234	PSTAA_RS01175	1150	1100	200	479
PSTAA_0235	PSTAA_RS01180	2295	1698	410	526
PSTAA_0236	PSTAA_RS01185	1916	2269	1542	1584
PSTAA_0237	PSTAA_RS01190	2388	3114	1812	1686
PSTAA_0238	PSTAA_RS01195	4238	7439	273	276
PSTAA_0239	PSTAA_RS01200	7339	5950	41	65
PSTAA_0240	PSTAA_RS01205	513	501	108	171
PSTAA_0241	PSTAA_RS01210	150	247	44	100
PSTAA_0242	PSTAA_RS01215	72	84	26	22
PSTAA_0243	PSTAA_RS01220	189	495	82	123
PSTAA_0244	PSTAA_RS01225	97	254	20	110
PSTAA_0245	PSTAA_RS01230	1784	1513	580	672
PSTAA_0246	PSTAA_RS01235	853	1371	140	256
--	PSTAA_RS01240	46	246	13	30
PSTAA_0247	PSTAA_RS01245	159	635	101	340
PSTAA_0248	PSTAA_RS01250	1423	1331	667	1648
PSTAA_0249	PSTAA_RS01255	2952	2922	1229	1588
PSTAA_0250	PSTAA_RS01260	571	862	215	594
PSTAA_0251	PSTAA_RS01265	200	180	63	154
PSTAA_0252	PSTAA_RS01270	540	791	134	388
PSTAA_0253	PSTAA_RS01275	636	566	293	400
PSTAA_0254	PSTAA_RS01280	1128	797	195	339
PSTAA_0255	PSTAA_RS01285	556	981	140	472
PSTAA_0256	PSTAA_RS01290	650	839	299	322
PSTAA_0257	PSTAA_RS01295	237	392	103	153
PSTAA_0258	PSTAA_RS01300	781	852	55	301
PSTAA_0259	PSTAA_RS01305	1810	1076	310	3323
PSTAA_0260	PSTAA_RS01310	441	972	213	370
PSTAA_0261	PSTAA_RS01315	1657	4268	412	1571
PSTAA_0262	PSTAA_RS01320	782	2235	243	698
PSTAA_0263	PSTAA_RS01325	1136	2289	609	880
PSTAA_0264	PSTAA_RS01330	530	387	146	207
PSTAA_0265	PSTAA_RS01335	1760	937	700	524
PSTAA_0266	PSTAA_RS01340	110	235	51	234
PSTAA_0267	PSTAA_RS01345	138	432	36	226
PSTAA_0268	PSTAA_RS01350	125	311	53	152
PSTAA_0269	PSTAA_RS01355	531	806	510	577
PSTAA_0270	PSTAA_RS01360	272	401	68	120
PSTAA_0271	PSTAA_RS01365	111	129	32	53
PSTAA_0272	PSTAA_RS01370	138	288	26	71
PSTAA_0273	PSTAA_RS01375	298	368	94	146
PSTAA_0274	PSTAA_RS01380	125	86	59	57
PSTAA_0275	PSTAA_RS01385	268	431	265	263
PSTAA_0276	PSTAA_RS01390	957	431	777	218
PSTAA_0277	PSTAA_RS01395	243	526	181	183
PSTAA_0278	PSTAA_RS01400	144	396	33	126
PSTAA_0279	PSTAA_RS01405	507	1045	90	447
PSTAA_0280	PSTAA_RS01410	152	430	31	179
PSTAA_0281	PSTAA_RS01415	202	620	84	240
PSTAA_0282	PSTAA_RS01420	64	67	49	41
PSTAA_0283	PSTAA_RS01425	604	988	161	1402
PSTAA_0284	PSTAA_RS01430	203	415	121	224
PSTAA_0285	PSTAA_RS01435	255	446	81	225
PSTAA_0286	PSTAA_RS01440	188	545	69	144
PSTAA_0287	PSTAA_RS01445	398	1095	79	338
--	PSTAA_RS01450	169	137	20	35
--	PSTAA_RS01455	126	208	25	102
--	PSTAA_RS01460	122	284	45	105
PSTAA_0289	PSTAA_RS01470	3	10	2	11
PSTAA_0290	PSTAA_RS01475	1590	1523	1175	1129
PSTAA_0291	PSTAA_RS01480	117	145	69	90
PSTAA_0292	PSTAA_RS01485	139	244	86	212
PSTAA_0293	PSTAA_RS01490	1228	1905	615	823
PSTAA_0295	PSTAA_RS01495	478	638	120	208
PSTAA_0296	PSTAA_RS01500	1791	2044	943	833
--	PSTAA_RS01505	27	86	28	48
--	PSTAA_RS01510	129	490	170	307
PSTAA_0299	PSTAA_RS01515	676	936	900	931
PSTAA_0300	PSTAA_RS01520	644	880	951	2512
PSTAA_0301	PSTAA_RS01525	421	513	435	1202
PSTAA_0302	PSTAA_RS01530	480	668	4176	5048
PSTAA_0303	PSTAA_RS01535	238	557	2066	2067
PSTAA_0304	PSTAA_RS01540	471	978	914	1698
--	PSTAA_RS01545	243	319	485	419
PSTAA_0307	PSTAA_RS01560	1	11	3	4
--	PSTAA_RS01565	434	465	421	570
--	PSTAA_RS01570	544	618	445	599
PSTAA_0308	PSTAA_RS01575	0	0	0	0
PSTAA_0309	PSTAA_RS01580	254	287	101	220
PSTAA_0310	PSTAA_RS01585	3	17	0	1
PSTAA_0311	PSTAA_RS01590	351	919	65	263
PSTAA_0312	PSTAA_RS01595	1176	988	893	416
PSTAA_0313	PSTAA_RS01600	306	187	332	149
PSTAA_0314	PSTAA_RS01605	10811	4804	4212	2342
PSTAA_0315	PSTAA_RS01610	1175	4533	653	3479
PSTAA_0316	PSTAA_RS01615	872	2464	387	2057
PSTAA_0317	PSTAA_RS01620	3267	6041	3470	4792
PSTAA_0318	PSTAA_RS01625	715	1300	500	922
PSTAA_0319	PSTAA_RS01630	1750	1650	1142	1170
PSTAA_0320	PSTAA_RS01635	722	1072	477	418
PSTAA_0321	PSTAA_RS01640	1026	2585	879	902
PSTAA_0322	PSTAA_RS01645	1395	788	601	715
PSTAA_0323	PSTAA_RS01650	2499	1029	418	294
PSTAA_0324	PSTAA_RS01655	985	1199	873	941
PSTAA_0325	PSTAA_RS01660	923	943	773	527
PSTAA_0326	PSTAA_RS01665	216	702	101	625
PSTAA_0327	PSTAA_RS01670	1793	1519	434	699
PSTAA_0328	PSTAA_RS01675	150	141	69	53
PSTAA_0329	PSTAA_RS01680	1667	1379	747	661
PSTAA_0330	PSTAA_RS01685	2419	2571	580	595
PSTAA_0331	PSTAA_RS01690	1780	1154	267	195
PSTAA_0332	PSTAA_RS01695	819	1196	133	334
PSTAA_0333	PSTAA_RS01700	295	396	66	72
PSTAA_0334	PSTAA_RS01705	55	28	7	6
PSTAA_0335	PSTAA_RS01710	854	1213	198	217
PSTAA_0336	PSTAA_RS01715	2	2	1	0
PSTAA_0337	PSTAA_RS01720	4558	3897	626	728
PSTAA_0338	PSTAA_RS01725	588	654	595	411
PSTAA_0339	PSTAA_RS01730	1123	1029	669	717
PSTAA_0340	PSTAA_RS01735	592	1284	261	560
PSTAA_0341	PSTAA_RS01740	1205	851	303	324
PSTAA_0342	PSTAA_RS01745	358	266	138	139
PSTAA_0343	PSTAA_RS01750	340	595	238	469
PSTAA_0344	PSTAA_RS01755	864	492	86	357
PSTAA_0345	PSTAA_RS01760	867	777	709	632
PSTAA_0346	PSTAA_RS01765	12394	7639	2673	3327
PSTAA_0347	PSTAA_RS01770	1235	852	601	522
PSTAA_0348	PSTAA_RS01775	31	125	39	45
PSTAA_0349	PSTAA_RS01780	652	936	366	479
PSTAA_0350	PSTAA_RS01785	1495	2041	801	603
PSTAA_0351	PSTAA_RS01790	3678	3268	790	682
--	PSTAA_RS01795	141	123	71	85
PSTAA_0352	PSTAA_RS01800	947	878	486	375
PSTAA_0353	PSTAA_RS01805	474	1155	140	370
PSTAA_0354	PSTAA_RS01810	1134	3053	464	2836
PSTAA_0355	PSTAA_RS01815	190	823	81	427
PSTAA_0356	PSTAA_RS01820	1073	1098	151	525
PSTAA_0357	PSTAA_RS01825	1138	1563	773	736
PSTAA_0358	PSTAA_RS01830	312	394	232	289
PSTAA_0359	PSTAA_RS01835	359	690	247	355
PSTAA_0360	PSTAA_RS01840	95	187	81	152
PSTAA_0361	PSTAA_RS01845	96	145	71	70
PSTAA_0362	PSTAA_RS01850	999	987	502	1092
PSTAA_0363	PSTAA_RS01855	262	678	92	242
PSTAA_0364	PSTAA_RS01860	620	779	581	409
PSTAA_0365	PSTAA_RS01865	1003	916	891	379
PSTAA_0366	PSTAA_RS01870	663	710	668	372
PSTAA_0367	PSTAA_RS01875	279	486	223	180
PSTAA_0368	PSTAA_RS01880	997	732	73	433
PSTAA_0369	PSTAA_RS01885	265	741	87	505
PSTAA_0370	PSTAA_RS01890	2403	2594	1438	1925
PSTAA_0371	PSTAA_RS01895	546	372	348	390
PSTAA_0372	PSTAA_RS01900	375	701	712	724
PSTAA_0373	PSTAA_RS01905	734	1092	752	1010
PSTAA_0374	PSTAA_RS01910	695	958	655	1372
PSTAA_0375	PSTAA_RS01915	132	344	17	97
PSTAA_0376	PSTAA_RS01920	1462	3250	4203	3978
PSTAA_0377	PSTAA_RS01925	6178	5782	1991	3312
PSTAA_0378	PSTAA_RS01930	589	1088	215	417
PSTAA_0379	PSTAA_RS01935	118	281	117	486
PSTAA_0380	PSTAA_RS01940	478	1193	345	1245
PSTAA_0381	PSTAA_RS01945	155	421	192	216
PSTAA_0382	PSTAA_RS01950	1052	523	555	802
PSTAA_0383	PSTAA_RS01955	242	320	108	149
PSTAA_0384	PSTAA_RS01960	47	258	67	583
PSTAA_0385	PSTAA_RS01965	252	646	80	209
PSTAA_0386	PSTAA_RS01970	293	474	68	138
PSTAA_0387	PSTAA_RS01975	432	485	147	231
PSTAA_0388	PSTAA_RS01980	856	821	291	373
PSTAA_0389	PSTAA_RS01985	323	430	54	221
PSTAA_0390	PSTAA_RS01990	1200	1544	621	922
PSTAA_0391	PSTAA_RS01995	985	1164	257	485
PSTAA_0392	PSTAA_RS02000	369	448	125	221
PSTAA_0393	PSTAA_RS02005	1440	1140	632	924
PSTAA_0394	PSTAA_RS02010	229	453	152	253
PSTAA_0395	PSTAA_RS02015	872	763	179	256
PSTAA_0396	PSTAA_RS02020	291	282	144	184
PSTAA_0397	PSTAA_RS02025	1870	1610	715	783
PSTAA_0398	PSTAA_RS02030	1144	531	135	250
PSTAA_0399	PSTAA_RS02035	667	2030	441	1622
PSTAA_0400	PSTAA_RS02040	145	325	19	94
PSTAA_0401	PSTAA_RS02045	390	870	486	698
PSTAA_0402	PSTAA_RS02050	1387	951	502	386
PSTAA_0403	PSTAA_RS02055	473	351	100	296
PSTAA_0404	PSTAA_RS02060	163	278	43	52
PSTAA_0405	PSTAA_RS02065	367	226	153	156
PSTAA_0406	PSTAA_RS02070	30279	6943	3438	1726
PSTAA_0407	PSTAA_RS02075	599	852	266	425
PSTAA_0408	PSTAA_RS02080	2389	2716	931	941
PSTAA_0409	PSTAA_RS02085	15168	3455	3992	7007
PSTAA_0410	PSTAA_RS02090	121	380	110	363
PSTAA_0411	PSTAA_RS02095	331	969	147	339
PSTAA_0412	PSTAA_RS02100	244	535	144	265
PSTAA_0413	PSTAA_RS02105	568	715	186	438
PSTAA_0414	PSTAA_RS02110	397	529	214	232
PSTAA_0415	PSTAA_RS02115	112	233	55	873
PSTAA_0416	PSTAA_RS02120	610	1571	199	932
PSTAA_0417	PSTAA_RS02125	542	1185	204	678
PSTAA_0418	PSTAA_RS02130	209	281	121	190
PSTAA_0419	PSTAA_RS02135	791	595	330	332
PSTAA_0420	PSTAA_RS02140	73	151	8	37
PSTAA_0421	PSTAA_RS02145	362	1260	86	811
PSTAA_0422	PSTAA_RS02150	2208	1272	867	531
PSTAA_0423	PSTAA_RS02155	398	856	269	357
PSTAA_0424	PSTAA_RS02160	198	584	317	344
PSTAA_0427	PSTAA_RS02175	192	797	142	511
PSTAA_0428	PSTAA_RS02180	276	739	65	298
PSTAA_0429	PSTAA_RS02185	7	24	4	11
PSTAA_0430	PSTAA_RS02190	559	1201	268	963
PSTAA_0431	PSTAA_RS02195	414	671	125	266
PSTAA_0432	PSTAA_RS02200	29	36	1	33
PSTAA_0433	PSTAA_RS02205	35	51	3	13
PSTAA_0434	PSTAA_RS02210	340	851	65	315
PSTAA_0435	PSTAA_RS02215	22	32	7	6
PSTAA_0436	PSTAA_RS02220	406	1193	114	426
PSTAA_0437	PSTAA_RS02225	263	1107	131	282
PSTAA_0438	PSTAA_RS02230	830	2084	330	899
PSTAA_0439	PSTAA_RS02235	155	189	211	505
PSTAA_0440	PSTAA_RS02240	601	720	248	2888
PSTAA_0441	PSTAA_RS02245	1343	457	492	6858
PSTAA_0442	PSTAA_RS02250	19247	4491	7753	119289
PSTAA_0443	PSTAA_RS02255	195	371	115	198
PSTAA_0444	PSTAA_RS02260	108	546	120	1332
PSTAA_0445	PSTAA_RS02265	99	380	33	390
PSTAA_0446	PSTAA_RS02270	839	1087	278	815
PSTAA_0447	PSTAA_RS02275	600	1755	214	610
PSTAA_0448	PSTAA_RS02280	181	587	161	444
PSTAA_0449	PSTAA_RS02285	106	492	162	685
PSTAA_0450	PSTAA_RS02290	75	314	75	731
PSTAA_0451	PSTAA_RS02295	4610	2364	3328	2453
PSTAA_0452	PSTAA_RS02300	1560	1094	757	618
PSTAA_0453	PSTAA_RS02305	1223	552	631	276
PSTAA_0454	PSTAA_RS02310	168	366	101	176
PSTAA_0455	PSTAA_RS02315	197	567	121	430
PSTAA_0456	PSTAA_RS02320	3766	2797	2372	1614
PSTAA_0457	PSTAA_RS02325	1199	653	632	473
PSTAA_0458	PSTAA_RS02330	1224	1588	671	682
PSTAA_0459	PSTAA_RS02335	488	634	292	218
PSTAA_0460	PSTAA_RS02340	564	1170	132	426
PSTAA_0461	PSTAA_RS02345	451	335	225	204
PSTAA_0462	PSTAA_RS02350	783	749	1328	1895
PSTAA_0463	PSTAA_RS02355	4207	3380	5254	3735
PSTAA_0464	PSTAA_RS02360	334	898	189	525
PSTAA_0465	PSTAA_RS02365	235	774	368	489
PSTAA_0466	PSTAA_RS02370	204	245	132	171
PSTAA_0467	PSTAA_RS02375	445	291	257	246
PSTAA_0468	PSTAA_RS02380	445	484	288	335
PSTAA_0469	PSTAA_RS02385	656	582	55	148
PSTAA_0470	PSTAA_RS02390	411	332	35	103
PSTAA_0471	PSTAA_RS02395	495	321	20	47
PSTAA_0472	PSTAA_RS02400	1054	510	48	65
PSTAA_0473	PSTAA_RS02405	3815	1803	154	270
PSTAA_0474	PSTAA_RS02410	648	969	279	529
PSTAA_0475	PSTAA_RS02415	2468	1420	1176	1570
PSTAA_0476	PSTAA_RS02420	921	631	606	365
PSTAA_0477	PSTAA_RS02425	196	1053	122	681
PSTAA_0478	PSTAA_RS02430	641	607	90	170
PSTAA_0479	PSTAA_RS02435	310	457	115	181
PSTAA_0480	PSTAA_RS02440	397	596	133	215
PSTAA_0481	PSTAA_RS02445	469	517	73	104
PSTAA_0482	PSTAA_RS02450	213	798	34	124
PSTAA_0483	PSTAA_RS02455	507	5816	294	1308
PSTAA_0484	PSTAA_RS02460	3556	860	375	420
PSTAA_0485	PSTAA_RS02465	767	935	124	380
PSTAA_0486	PSTAA_RS02470	780	1005	161	412
PSTAA_0487	PSTAA_RS02475	488	686	115	266
PSTAA_0488	PSTAA_RS02480	2441	2119	1094	1508
PSTAA_0489	PSTAA_RS02485	2682	1787	1279	1140
PSTAA_0490	PSTAA_RS02490	73	74	37	34
PSTAA_0491	PSTAA_RS02495	1218	1161	587	699
PSTAA_0492	PSTAA_RS02500	2379	1053	1229	1434
PSTAA_0493	PSTAA_RS02505	306	271	48	90
PSTAA_0494	PSTAA_RS02510	266	827	53	257
PSTAA_0495	PSTAA_RS02515	4379	17636	148	456
PSTAA_0496	PSTAA_RS02520	1118	5963	132	390
PSTAA_0497	PSTAA_RS02525	227	666	58	215
PSTAA_0498	PSTAA_RS02530	386	1154	155	429
PSTAA_0499	PSTAA_RS02535	6017	4044	581	1686
PSTAA_0500	PSTAA_RS02540	1086	1610	306	836
PSTAA_0501	PSTAA_RS02545	616	1177	113	309
PSTAA_0502	PSTAA_RS02550	387	1239	181	509
PSTAA_0503	PSTAA_RS02555	2363	2010	4063	5116
PSTAA_0504	PSTAA_RS02560	763	2256	1332	2021
PSTAA_0505	PSTAA_RS02565	227	374	127	172
PSTAA_0506	PSTAA_RS02570	375	1242	72	373
PSTAA_0507	PSTAA_RS02575	659	2035	133	721
PSTAA_0508	PSTAA_RS02580	86	276	37	102
PSTAA_0509	PSTAA_RS02585	219	522	179	485
PSTAA_0510	PSTAA_RS02590	225	597	128	411
PSTAA_0511	PSTAA_RS02595	1874	1157	1013	689
PSTAA_0512	PSTAA_RS02600	3683	2367	3365	2209
PSTAA_0513	PSTAA_RS02605	1552	1088	3188	2497
PSTAA_0514	PSTAA_RS02610	673	250	212	245
PSTAA_0515	PSTAA_RS02615	411	548	333	428
PSTAA_0516	PSTAA_RS02620	2078	1463	667	993
PSTAA_0517	PSTAA_RS02625	853	647	638	521
PSTAA_0518	PSTAA_RS02630	3275	6048	1204	1953
PSTAA_0519	PSTAA_RS02635	1267	1480	667	837
PSTAA_0520	PSTAA_RS02640	566	656	241	428
PSTAA_0521	PSTAA_RS02645	452	778	238	937
PSTAA_0522	PSTAA_RS02650	2893	1706	1056	1071
--	PSTAA_RS02655	3723	3740	1474	2278
PSTAA_0524	PSTAA_RS02660	194	193	57	55
PSTAA_0525	PSTAA_RS02665	758	900	350	395
PSTAA_0526	PSTAA_RS02670	470	633	388	370
PSTAA_0527	PSTAA_RS02675	296	939	55	347
PSTAA_0528	PSTAA_RS02680	53	279	9	62
PSTAA_0529	PSTAA_RS02685	441	1281	123	462
PSTAA_0530	PSTAA_RS02690	1624	1574	987	790
PSTAA_0531	PSTAA_RS02695	3466	1537	1046	726
PSTAA_0532	PSTAA_RS02700	1311	813	421	489
PSTAA_0533	PSTAA_RS02705	468	1163	159	1110
PSTAA_0534	PSTAA_RS02710	901	808	343	682
PSTAA_0535	PSTAA_RS02715	123	196	24	110
PSTAA_0536	PSTAA_RS02720	17733	17805	4738	19966
PSTAA_0537	PSTAA_RS02725	3410	3022	635	2153
PSTAA_0538	PSTAA_RS02730	1036	1004	470	1219
PSTAA_0539	PSTAA_RS02735	3285	1273	1009	1383
PSTAA_0540	PSTAA_RS02740	940	1820	243	1515
PSTAA_0541	PSTAA_RS02745	423	334	173	197
PSTAA_0542	PSTAA_RS02750	80	382	102	169
PSTAA_0543	PSTAA_RS02755	233	1056	235	452
PSTAA_0544	PSTAA_RS02760	506	1387	314	1213
PSTAA_0545	PSTAA_RS02765	7605	7727	1582	1451
PSTAA_0546	PSTAA_RS02770	641	923	183	344
PSTAA_0547	PSTAA_RS02775	775	1116	244	591
PSTAA_0548	PSTAA_RS02780	1633	1776	494	717
PSTAA_0549	PSTAA_RS02785	500	689	75	211
PSTAA_0550	PSTAA_RS02790	149	426	98	174
PSTAA_0551	PSTAA_RS02795	428	688	222	286
PSTAA_0552	PSTAA_RS02800	2371	1939	2178	4130
PSTAA_0553	PSTAA_RS02805	498	1078	345	459
PSTAA_0554	PSTAA_RS02810	542	1269	58	520
PSTAA_0555	PSTAA_RS02815	266	366	133	268
PSTAA_0556	PSTAA_RS02820	2655	1480	2153	2397
PSTAA_0557	PSTAA_RS02825	681	1496	147	305
PSTAA_0558	PSTAA_RS02830	502	996	146	211
PSTAA_0559	PSTAA_RS02835	255	142	169	176
PSTAA_0560	PSTAA_RS02840	1442	835	348	313
PSTAA_0561	PSTAA_RS02845	579	505	169	218
PSTAA_0562	PSTAA_RS02850	555	548	217	246
PSTAA_0563	PSTAA_RS02855	781	620	390	367
PSTAA_0564	PSTAA_RS02860	1242	1098	398	447
PSTAA_0565	PSTAA_RS02865	2249	1630	704	757
PSTAA_0566	PSTAA_RS02870	21	77	5	29
PSTAA_0567	PSTAA_RS02875	702	417	209	307
PSTAA_0568	PSTAA_RS02880	420	430	119	122
--	PSTAA_RS02885	768	418	1364	750
PSTAA_0569	PSTAA_RS02890	739	406	1854	2179
PSTAA_0570	PSTAA_RS02895	3282	3378	607	569
PSTAA_0571	PSTAA_RS02900	11855	9284	1190	1705
PSTAA_0572	PSTAA_RS02905	1132	715	438	555
PSTAA_0573	PSTAA_RS02910	194	212	96	286
PSTAA_0574	PSTAA_RS02915	518	1060	101	304
PSTAA_0575	PSTAA_RS02920	1542	1108	951	577
PSTAA_0576	PSTAA_RS02925	714	839	428	455
PSTAA_0577	PSTAA_RS02930	1938	2695	925	1932
PSTAA_0578	PSTAA_RS02935	1957	2000	615	1026
PSTAA_0579	PSTAA_RS02940	363	528	139	202
PSTAA_0580	PSTAA_RS02945	3668	2955	1499	1724
PSTAA_0581	PSTAA_RS02950	2809	2635	1645	1354
PSTAA_0582	PSTAA_RS02955	194	444	51	121
PSTAA_0583	PSTAA_RS02960	4429	5750	5342	6173
PSTAA_0584	PSTAA_RS02965	8611	4727	2944	3138
PSTAA_0585	PSTAA_RS02970	397	586	358	473
PSTAA_0586	PSTAA_RS02975	1203	1738	639	854
PSTAA_0587	PSTAA_RS02980	183	312	56	161
PSTAA_0588	PSTAA_RS02985	358	552	117	210
PSTAA_0589	PSTAA_RS02990	328	380	273	151
PSTAA_0590	PSTAA_RS02995	301	408	161	172
PSTAA_0591	PSTAA_RS03000	868	1407	843	795
PSTAA_0592	PSTAA_RS03005	299	180	44	123
PSTAA_0593	PSTAA_RS03010	1616	1545	1939	3708
PSTAA_0594	PSTAA_RS03015	1359	1122	522	508
PSTAA_0595	PSTAA_RS03020	2090	2069	1714	1100
PSTAA_0596	PSTAA_RS03025	898	988	954	919
PSTAA_0597	PSTAA_RS03030	5969	2369	3270	1507
PSTAA_0598	PSTAA_RS03035	2783	3465	2168	2812
PSTAA_0599	PSTAA_RS03040	2041	1033	1149	729
PSTAA_0600	PSTAA_RS03045	811	1066	583	886
PSTAA_0601	PSTAA_RS03050	415	518	169	237
PSTAA_0602	PSTAA_RS03055	878	607	673	545
PSTAA_0603	PSTAA_RS03060	661	1445	298	609
PSTAA_0604	PSTAA_RS03065	1208	620	411	209
PSTAA_0605	PSTAA_RS03070	488	724	231	335
PSTAA_0606	PSTAA_RS03075	10154	3630	7380	4448
PSTAA_0607	PSTAA_RS03080	9	30	0	9
PSTAA_0608	PSTAA_RS03085	3611	3824	663	1251
PSTAA_0609	PSTAA_RS03090	1536	1261	929	995
PSTAA_0610	PSTAA_RS03095	362	417	188	181
--	PSTAA_RS03100	326	438	196	152
PSTAA_0612	PSTAA_RS03105	471	500	332	178
PSTAA_0613	PSTAA_RS03110	4103	3644	2782	2260
PSTAA_0614	PSTAA_RS03115	728	954	505	808
PSTAA_0615	PSTAA_RS03120	1513	1112	943	1026
PSTAA_0616	PSTAA_RS03125	2615	2127	1516	1419
PSTAA_0617	PSTAA_RS03130	7368	4014	6178	2204
PSTAA_0618	PSTAA_RS03135	2427	1929	1672	650
PSTAA_0619	PSTAA_RS03140	2298	763	404	499
PSTAA_0620	PSTAA_RS03145	164	633	94	244
PSTAA_0621	PSTAA_RS03150	244	840	98	228
PSTAA_0622	PSTAA_RS03155	617	1563	229	1606
PSTAA_0623	PSTAA_RS03160	489	293	71	136
PSTAA_0624	PSTAA_RS03165	6323	1090	295	163
PSTAA_0625	PSTAA_RS03170	260	341	94	159
PSTAA_0626	PSTAA_RS03175	545	1672	288	562
--	PSTAA_RS03180	140	334	37	72
PSTAA_0627	PSTAA_RS03185	58	145	11	63
--	PSTAA_RS03190	84	179	37	70
PSTAA_0628	PSTAA_RS03195	242	413	68	120
--	PSTAA_RS03200	137	483	31	119
PSTAA_0629	PSTAA_RS03205	391	1214	111	315
PSTAA_0630	PSTAA_RS03210	808	1113	304	448
--	PSTAA_RS03215	685	644	80	242
--	PSTAA_RS03220	299	510	86	363
--	PSTAA_RS03225	0	0	0	0
PSTAA_0633	PSTAA_RS03230	14	47	3	14
PSTAA_0634	PSTAA_RS03235	161	305	117	170
PSTAA_0635	PSTAA_RS03240	236	384	116	197
--	PSTAA_RS03245	203	355	103	101
--	PSTAA_RS03250	29	160	10	28
PSTAA_0637	PSTAA_RS03255	718	2184	339	821
PSTAA_0639	PSTAA_RS03265	25	41	21	50
PSTAA_0640	PSTAA_RS03270	140	225	174	192
PSTAA_0641	PSTAA_RS03275	2237	1801	2449	1573
PSTAA_0642	PSTAA_RS03280	310	464	152	202
PSTAA_0643	PSTAA_RS03285	355	585	350	412
PSTAA_0644	PSTAA_RS03290	0	0	0	0
PSTAA_0645	PSTAA_RS03295	1199	1299	448	551
PSTAA_0646	PSTAA_RS03300	1049	905	512	804
PSTAA_0647	PSTAA_RS03305	189	344	40	143
--	PSTAA_RS03310	156	727	25	188
--	PSTAA_RS03315	2094	2969	545	1002
--	PSTAA_RS03320	2978	2232	953	1563
PSTAA_0648	PSTAA_RS03325	688	595	468	1133
PSTAA_0649	PSTAA_RS03330	10	55	1	23
PSTAA_0650	PSTAA_RS03335	11050	9991	8612	6613
PSTAA_0651	PSTAA_RS03340	2394	1942	1637	3225
PSTAA_0652	PSTAA_RS03345	1116	464	304	578
PSTAA_0653	PSTAA_RS03350	1072	981	1051	966
PSTAA_0654	PSTAA_RS03355	254	362	154	280
PSTAA_0655	PSTAA_RS03360	336	365	205	256
PSTAA_0656	PSTAA_RS03365	303	457	174	236
PSTAA_0657	PSTAA_RS03370	986	1722	577	797
PSTAA_0658	PSTAA_RS03375	7246	8809	6069	4168
PSTAA_0659	PSTAA_RS03380	5856	7298	4223	4304
PSTAA_0660	PSTAA_RS03385	28175	30017	19718	21785
PSTAA_0661	PSTAA_RS03390	103	173	32	81
PSTAA_0662	PSTAA_RS03395	402	550	323	689
PSTAA_0663	PSTAA_RS03400	175	179	122	273
PSTAA_0664	PSTAA_RS03405	384	444	316	313
PSTAA_0665	PSTAA_RS03410	1239	842	260	288
PSTAA_0666	PSTAA_RS03415	3341	2158	975	686
PSTAA_0667	PSTAA_RS03420	7856	5020	3824	2241
PSTAA_0668	PSTAA_RS03425	1503	653	497	642
PSTAA_0669	PSTAA_RS03430	419	300	147	248
PSTAA_0670	PSTAA_RS03435	546	893	375	482
PSTAA_0671	PSTAA_RS03440	629	1159	359	636
--	PSTAA_RS03445	1205	2208	1157	1281
PSTAA_0674	PSTAA_RS03450	90	188	49	103
PSTAA_0675	PSTAA_RS03455	98	441	38	127
PSTAA_0676	PSTAA_RS03460	180	387	37	135
PSTAA_0677	PSTAA_RS03465	144	390	31	99
PSTAA_0678	PSTAA_RS03470	102	255	38	90
PSTAA_0679	PSTAA_RS03475	528	1024	163	476
PSTAA_0680	PSTAA_RS03480	2533	3160	369	1662
PSTAA_0681	PSTAA_RS03485	640	863	239	504
PSTAA_0682	PSTAA_RS03490	583	734	323	413
PSTAA_0683	PSTAA_RS03495	1258	1404	652	886
PSTAA_0684	PSTAA_RS03500	474	449	249	294
PSTAA_0685	PSTAA_RS03505	976	713	471	513
PSTAA_0686	PSTAA_RS03510	957	875	655	548
PSTAA_0687	PSTAA_RS03515	2067	1544	1363	3448
PSTAA_0688	PSTAA_RS03520	2760	3038	581	1162
PSTAA_0689	PSTAA_RS03525	2007	1098	1255	819
PSTAA_0690	PSTAA_RS03530	670	733	450	450
PSTAA_0691	PSTAA_RS03535	907	1759	1385	1673
PSTAA_0692	PSTAA_RS03540	362	454	259	617
PSTAA_0693	PSTAA_RS03545	567	391	436	487
PSTAA_0694	PSTAA_RS03550	1526	1092	1456	1662
PSTAA_0695	PSTAA_RS03555	462	560	1389	2209
PSTAA_0696	PSTAA_RS03560	882	1208	685	761
PSTAA_0697	PSTAA_RS03565	4408	4223	4169	4849
PSTAA_0698	PSTAA_RS03570	2470	2274	1258	1645
PSTAA_0699	PSTAA_RS03575	0	0	0	0
PSTAA_0700	PSTAA_RS03580	0	0	0	0
PSTAA_0701	PSTAA_RS03585	0	0	0	0
PSTAA_0702	PSTAA_RS03590	0	0	0	0
PSTAA_4371	PSTAA_RS03595	3	1	0	2
--	PSTAA_RS03600	545	753	217	287
--	PSTAA_RS03605	421	493	195	248
--	PSTAA_RS03610	450	540	219	297
PSTAA_0704	PSTAA_RS03615	78	47	48	28
PSTAA_0705	PSTAA_RS03620	0	0	0	0
PSTAA_0706	PSTAA_RS03625	2	1	1	0
--	PSTAA_RS03630	465	88	24	12
PSTAA_0709	PSTAA_RS03635	4	0	0	0
PSTAA_0710	PSTAA_RS03640	1354	1646	349	769
PSTAA_0711	PSTAA_RS03645	2782	3558	1746	2584
PSTAA_0712	PSTAA_RS03650	4941	6051	2198	1843
PSTAA_0713	PSTAA_RS03655	7140	7433	4760	2595
PSTAA_0714	PSTAA_RS03660	8827	7204	3939	2788
PSTAA_0715	PSTAA_RS03665	4322	2539	2349	1244
PSTAA_0716	PSTAA_RS03670	22804	13747	12354	6160
PSTAA_0717	PSTAA_RS03675	33615	19699	21945	10239
PSTAA_0718	PSTAA_RS03680	3709	2392	1542	1817
PSTAA_0719	PSTAA_RS03685	2987	1871	1538	1279
PSTAA_0720	PSTAA_RS03690	32211	15082	20853	7838
PSTAA_0721	PSTAA_RS03695	37	28	20	4
PSTAA_0722	PSTAA_RS03700	3336	2215	1251	1345
PSTAA_0723	PSTAA_RS03705	8526	5810	2261	3211
PSTAA_0724	PSTAA_RS03710	4643	2709	1361	956
PSTAA_0725	PSTAA_RS03715	1158	706	299	221
PSTAA_0726	PSTAA_RS03720	9023	5444	4067	1968
PSTAA_0727	PSTAA_RS03725	2581	1742	867	488
PSTAA_0728	PSTAA_RS03730	2505	1759	849	500
PSTAA_0729	PSTAA_RS03735	6538	3278	2310	1145
PSTAA_0730	PSTAA_RS03740	4393	2148	1553	802
PSTAA_0731	PSTAA_RS03745	221	148	51	54
PSTAA_0732	PSTAA_RS03750	1606	771	378	256
PSTAA_0733	PSTAA_RS03755	4259	2709	774	758
PSTAA_0734	PSTAA_RS03760	1292	642	372	194
PSTAA_0735	PSTAA_RS03765	8632	4733	2441	1805
PSTAA_0736	PSTAA_RS03770	2352	1062	688	349
PSTAA_0737	PSTAA_RS03775	3007	3012	1938	2032
PSTAA_0738	PSTAA_RS03780	2707	2390	1896	1246
PSTAA_0739	PSTAA_RS03785	1339	992	682	476
PSTAA_0740	PSTAA_RS03790	4219	3637	2404	1512
PSTAA_0741	PSTAA_RS03795	79	52	25	20
PSTAA_0742	PSTAA_RS03800	2949	1973	1405	817
PSTAA_0743	PSTAA_RS03805	6575	4821	4071	2164
PSTAA_0744	PSTAA_RS03810	285	385	147	151
PSTAA_0745	PSTAA_RS03815	2521	1710	934	909
PSTAA_0746	PSTAA_RS03820	3104	1909	927	743
PSTAA_0747	PSTAA_RS03825	9399	5563	3791	2323
PSTAA_0748	PSTAA_RS03830	8675	4222	3587	1797
PSTAA_0749	PSTAA_RS03835	3327	1284	889	417
PSTAA_0750	PSTAA_RS03840	405	837	204	338
PSTAA_0751	PSTAA_RS03845	3217	2949	1356	1877
PSTAA_0752	PSTAA_RS03850	673	1136	261	546
PSTAA_0753	PSTAA_RS03855	2370	1010	1293	1260
PSTAA_0754	PSTAA_RS03860	586	396	271	244
PSTAA_0755	PSTAA_RS03865	904	740	409	472
PSTAA_0756	PSTAA_RS03870	63547	15116	316	398
PSTAA_0757	PSTAA_RS03875	182	425	3252	3672
PSTAA_0758	PSTAA_RS03880	519	849	7492	6065
PSTAA_0759	PSTAA_RS03885	170	431	610	703
PSTAA_0760	PSTAA_RS03890	57	119	839	523
PSTAA_0761	PSTAA_RS03895	209	549	711	1269
PSTAA_0762	PSTAA_RS03900	378	722	5384	2781
PSTAA_0763	PSTAA_RS03905	287	575	69	255
PSTAA_0764	PSTAA_RS03910	151	341	92	160
PSTAA_0765	PSTAA_RS03915	204	482	39	165
PSTAA_0766	PSTAA_RS03920	286	414	97	162
PSTAA_0767	PSTAA_RS03925	881	959	507	678
PSTAA_0768	PSTAA_RS03930	1512	1124	330	435
PSTAA_0769	PSTAA_RS03935	1747	1165	155	362
PSTAA_0770	PSTAA_RS03940	353	236	57	81
PSTAA_0771	PSTAA_RS03945	563	585	158	311
PSTAA_0772	PSTAA_RS03950	270	445	75	282
PSTAA_0773	PSTAA_RS03955	181	242	36	101
PSTAA_0774	PSTAA_RS03960	347	386	256	256
PSTAA_0775	PSTAA_RS03965	780	1175	444	562
PSTAA_0776	PSTAA_RS03970	790	657	227	334
PSTAA_0777	PSTAA_RS03975	2160	956	393	330
PSTAA_0778	PSTAA_RS03980	1210	737	288	251
PSTAA_0779	PSTAA_RS03985	712	412	242	166
PSTAA_0780	PSTAA_RS03990	533	883	77	262
PSTAA_0781	PSTAA_RS03995	157	244	65	92
PSTAA_0782	PSTAA_RS04000	405	637	256	225
PSTAA_0783	PSTAA_RS04005	565	704	241	667
PSTAA_0784	PSTAA_RS04010	66	211	26	104
PSTAA_0785	PSTAA_RS04015	250	700	97	275
PSTAA_0786	PSTAA_RS04020	3771	1474	760	501
PSTAA_0787	PSTAA_RS04025	1248	2217	1209	1232
PSTAA_0788	PSTAA_RS04030	424	867	265	391
PSTAA_0790	PSTAA_RS04035	275	478	368	603
PSTAA_0792	PSTAA_RS04040	207	612	1161	2937
PSTAA_0793	PSTAA_RS04045	557	1114	241	453
PSTAA_0794	PSTAA_RS04050	566	429	168	302
PSTAA_0795	PSTAA_RS04055	380	341	51	382
PSTAA_0796	PSTAA_RS04060	4493	5638	2049	9851
PSTAA_0797	PSTAA_RS04065	468	397	397	277
PSTAA_0798	PSTAA_RS04070	85	323	227	202
PSTAA_0799	PSTAA_RS04075	2661	9139	1309	5228
PSTAA_0800	PSTAA_RS04080	246	1156	50	599
PSTAA_0801	PSTAA_RS04085	323	1467	110	824
PSTAA_0802	PSTAA_RS04090	925	1225	204	357
PSTAA_0803	PSTAA_RS04095	2117	1708	216	389
PSTAA_0804	PSTAA_RS04100	683	752	200	253
PSTAA_0805	PSTAA_RS04105	338	726	35	259
PSTAA_0806	PSTAA_RS04110	513	1080	68	490
PSTAA_0807	PSTAA_RS04115	195	548	134	277
PSTAA_0808	PSTAA_RS04120	55	175	130	156
PSTAA_0809	PSTAA_RS04125	43022	48183	6103	20795
PSTAA_0810	PSTAA_RS04130	16184	13575	1591	1976
PSTAA_0811	PSTAA_RS04135	6056	3945	141	692
PSTAA_0812	PSTAA_RS04140	11978	5560	805	2590
PSTAA_0813	PSTAA_RS04145	13064	6217	490	1418
PSTAA_0814	PSTAA_RS04150	6514	3498	217	413
PSTAA_0815	PSTAA_RS04155	2849	2253	199	381
PSTAA_0816	PSTAA_RS04160	1858	2213	98	412
PSTAA_0817	PSTAA_RS04165	884	1023	1642	617
PSTAA_0818	PSTAA_RS04170	1	9	0	1
PSTAA_0819	PSTAA_RS04175	660	1227	899	1858
PSTAA_0820	PSTAA_RS04180	812	802	394	418
PSTAA_0821	PSTAA_RS04185	303	822	264	476
PSTAA_0822	PSTAA_RS04190	596	802	316	332
PSTAA_0823	PSTAA_RS04195	1828	3624	23	164
PSTAA_0824	PSTAA_RS04200	4676	8559	178	368
PSTAA_0825	PSTAA_RS04205	16385	10966	1148	544
PSTAA_0826	PSTAA_RS04210	491	951	172	374
PSTAA_0827	PSTAA_RS04215	230	432	105	285
PSTAA_0828	PSTAA_RS04220	662	3195	269	2278
PSTAA_0829	PSTAA_RS04225	515	797	237	605
PSTAA_0830	PSTAA_RS04230	427	898	187	484
PSTAA_0831	PSTAA_RS04235	432	1052	224	1109
PSTAA_0832	PSTAA_RS04240	322	372	293	530
PSTAA_0833	PSTAA_RS04245	593	1222	568	1886
PSTAA_0834	PSTAA_RS04250	372	350	21	132
PSTAA_0835	PSTAA_RS04255	138	324	31	90
PSTAA_0836	PSTAA_RS04260	525	626	311	246
PSTAA_0837	PSTAA_RS04265	851	1807	521	758
PSTAA_0838	PSTAA_RS04270	1390	2720	18	180
PSTAA_0839	PSTAA_RS04275	55	378	1	42
PSTAA_0840	PSTAA_RS04280	240	1258	52	112
PSTAA_0841	PSTAA_RS04285	797	2928	108	375
PSTAA_0842	PSTAA_RS04290	372	1037	154	333
PSTAA_0843	PSTAA_RS04295	100	257	19	70
PSTAA_0844	PSTAA_RS04300	143	306	55	101
PSTAA_0845	PSTAA_RS04305	314	781	97	363
PSTAA_0846	PSTAA_RS04310	207	570	62	222
PSTAA_0847	PSTAA_RS04315	464	336	401	330
PSTAA_0848	PSTAA_RS04320	935	1461	457	656
PSTAA_0849	PSTAA_RS04325	481	763	65	281
PSTAA_0850	PSTAA_RS04330	444	1081	171	388
PSTAA_0851	PSTAA_RS04335	162	313	106	164
PSTAA_0852	PSTAA_RS04340	172	276	34	135
PSTAA_0853	PSTAA_RS04345	83	166	15	58
PSTAA_0854	PSTAA_RS04350	82	179	21	55
PSTAA_0855	PSTAA_RS04355	356	1032	48	307
PSTAA_0856	PSTAA_RS04360	204	605	25	253
PSTAA_0857	PSTAA_RS04365	457	649	63	131
PSTAA_0858	PSTAA_RS04370	297	352	120	222
PSTAA_0859	PSTAA_RS04375	440	826	181	320
PSTAA_0860	PSTAA_RS04380	1871	891	74	172
PSTAA_0861	PSTAA_RS04385	1004	732	50	137
PSTAA_0862	PSTAA_RS04390	212	251	7	42
PSTAA_0863	PSTAA_RS04395	2437	2512	262	893
PSTAA_0864	PSTAA_RS04400	362	568	66	219
PSTAA_0865	PSTAA_RS04405	463	836	83	234
PSTAA_0866	PSTAA_RS04410	291	542	537	434
PSTAA_0867	PSTAA_RS04415	481	1065	453	1136
PSTAA_0868	PSTAA_RS04420	205	547	50	364
PSTAA_0869	PSTAA_RS04425	109	306	35	194
PSTAA_0870	PSTAA_RS04430	163	587	109	246
PSTAA_0871	PSTAA_RS04435	805	2898	708	1556
PSTAA_0872	PSTAA_RS04440	298	1069	55	367
PSTAA_0873	PSTAA_RS04445	270	808	67	538
PSTAA_0874	PSTAA_RS04450	96	606	110	337
PSTAA_0875	PSTAA_RS04455	99	268	20	86
PSTAA_0876	PSTAA_RS04460	26	24	11	12
PSTAA_0877	PSTAA_RS04465	293	506	139	170
PSTAA_0878	PSTAA_RS04470	261	506	5390	4190
PSTAA_0879	PSTAA_RS04475	2517	803	440	354
PSTAA_0880	PSTAA_RS04480	689	544	358	253
PSTAA_0881	PSTAA_RS04485	187	74	68	37
PSTAA_0882	PSTAA_RS04490	452	281	178	247
PSTAA_0883	PSTAA_RS04495	984	1107	379	542
PSTAA_0884	PSTAA_RS04500	2447	1669	1964	1945
PSTAA_0885	PSTAA_RS04505	2800	1595	622	1020
PSTAA_0886	PSTAA_RS04510	1411	1946	1296	1583
PSTAA_0887	PSTAA_RS04515	2327	2748	2317	2451
--	PSTAA_RS04520	418	594	442	392
PSTAA_0888	PSTAA_RS04525	147	567	113	224
PSTAA_0889	PSTAA_RS04530	43	94	26	89
PSTAA_0891	PSTAA_RS04535	29	68	9	36
PSTAA_0892	PSTAA_RS04540	37	104	52	61
PSTAA_0893	PSTAA_RS04545	783	706	259	325
PSTAA_0894	PSTAA_RS04550	1439	1906	794	1140
PSTAA_0895	PSTAA_RS04555	376	694	267	443
PSTAA_0896	PSTAA_RS04560	175	335	66	156
PSTAA_0897	PSTAA_RS04565	314	216	568	531
PSTAA_0898	PSTAA_RS04570	1053	1700	738	674
PSTAA_0899	PSTAA_RS04575	563	1052	523	529
PSTAA_0900	PSTAA_RS04580	597	1088	528	661
PSTAA_0902	PSTAA_RS04585	6997	4911	3768	3024
PSTAA_0903	PSTAA_RS04590	2364	2089	234	266
PSTAA_0904	PSTAA_RS04595	1045	1403	548	1220
PSTAA_0905	PSTAA_RS04600	429	682	354	401
PSTAA_0906	PSTAA_RS04605	1582	786	66	200
PSTAA_0907	PSTAA_RS04610	5532	1189	10	45
PSTAA_0908	PSTAA_RS04615	1892	888	1987	1353
PSTAA_0909	PSTAA_RS04620	20476	35075	23	137
PSTAA_0910	PSTAA_RS04625	2732	2689	1591	1316
PSTAA_0911	PSTAA_RS04630	2317	7858	835	3780
PSTAA_0912	PSTAA_RS04635	346	2173	75	269
PSTAA_0913	PSTAA_RS04640	760	184	143	554
--	PSTAA_RS04645	0	0	0	0
PSTAA_0916	PSTAA_RS04650	0	0	0	0
PSTAA_0917	PSTAA_RS04655	227	644	132	353
PSTAA_0918	PSTAA_RS04660	568	612	71	1359
PSTAA_0919	PSTAA_RS04665	126	138	33580	34000
PSTAA_0920	PSTAA_RS04670	1171	555	203	407
PSTAA_0921	PSTAA_RS04675	2280	2701	1295	1776
PSTAA_0922	PSTAA_RS04680	2414	1220	1020	559
PSTAA_0923	PSTAA_RS04685	1955	2294	1104	1487
PSTAA_0924	PSTAA_RS04690	1255	1908	440	877
PSTAA_0925	PSTAA_RS04695	282	374	107	143
PSTAA_0926	PSTAA_RS04700	1878	1786	471	1379
PSTAA_0927	PSTAA_RS04705	388	926	119	457
PSTAA_0928	PSTAA_RS04710	817	787	401	609
PSTAA_0929	PSTAA_RS04715	6049	3762	2132	1659
PSTAA_0930	PSTAA_RS04720	454	400	153	176
PSTAA_0931	PSTAA_RS04725	572	443	171	175
PSTAA_0932	PSTAA_RS04730	954	978	985	975
--	PSTAA_RS04735	693	872	480	838
PSTAA_0933	PSTAA_RS04740	3667	3796	2598	4107
PSTAA_0934	PSTAA_RS04745	149	199	170	282
PSTAA_0935	PSTAA_RS04750	255	297	274	798
PSTAA_0936	PSTAA_RS04755	87	107	84	399
PSTAA_0937	PSTAA_RS04760	130	123	139	1165
PSTAA_0938	PSTAA_RS04765	1359	1831	684	955
PSTAA_0939	PSTAA_RS04770	361	475	105	298
PSTAA_0940	PSTAA_RS04775	1610	1772	900	1143
PSTAA_0941	PSTAA_RS04780	158	238	191	176
PSTAA_0942	PSTAA_RS04785	247	818	54	420
PSTAA_0943	PSTAA_RS04790	136	462	54	452
PSTAA_0944	PSTAA_RS04795	323	1213	153	606
PSTAA_0945	PSTAA_RS04800	175	360	56	146
PSTAA_0946	PSTAA_RS04805	753	1332	256	431
PSTAA_0947	PSTAA_RS04810	486	1554	179	685
PSTAA_0948	PSTAA_RS04815	222	262	87	156
PSTAA_0949	PSTAA_RS04820	111	138	88	103
PSTAA_0950	PSTAA_RS04825	428	733	220	350
PSTAA_0951	PSTAA_RS04830	1754	3182	783	1493
PSTAA_0952	PSTAA_RS04835	351	823	157	314
PSTAA_0953	PSTAA_RS04840	912	1523	311	520
PSTAA_0954	PSTAA_RS04845	864	2426	626	1419
PSTAA_0956	PSTAA_RS04850	832	921	468	512
PSTAA_0957	PSTAA_RS04855	3144	814	2049	1818
PSTAA_0958	PSTAA_RS04860	121	465	1115	1240
PSTAA_0959	PSTAA_RS04865	54	210	721	1492
PSTAA_0960	PSTAA_RS04870	527	811	20124	7630
PSTAA_0961	PSTAA_RS04875	203	549	106	292
PSTAA_0962	PSTAA_RS04880	329	458	570	612
PSTAA_0963	PSTAA_RS04885	93	235	220	198
PSTAA_0964	PSTAA_RS04890	37	91	74	229
PSTAA_0965	PSTAA_RS04895	325	750	545	1068
PSTAA_0966	PSTAA_RS04900	1157	594	585	867
PSTAA_0967	PSTAA_RS04905	555	729	218	441
PSTAA_0968	PSTAA_RS04910	2263	1360	1250	969
PSTAA_0969	PSTAA_RS04915	594	713	564	372
PSTAA_0970	PSTAA_RS04920	178	631	144	195
PSTAA_0971	PSTAA_RS04925	8	26	7	14
PSTAA_0972	PSTAA_RS04930	163	459	197	211
PSTAA_0973	PSTAA_RS04935	699	832	177	293
PSTAA_0974	PSTAA_RS04940	315	711	68	255
PSTAA_0975	PSTAA_RS04945	379	568	59	398
PSTAA_0976	PSTAA_RS04950	2223	1292	1367	608
PSTAA_0977	PSTAA_RS04955	1193	845	799	393
PSTAA_0978	PSTAA_RS04960	164	194	107	133
PSTAA_0979	PSTAA_RS04965	1499	595	1083	674
PSTAA_0980	PSTAA_RS04970	518	495	153	224
PSTAA_0981	PSTAA_RS04975	187	220	82	60
PSTAA_0982	PSTAA_RS04980	1773	632	277	286
PSTAA_0983	PSTAA_RS04985	489	423	341	505
PSTAA_0984	PSTAA_RS04990	1218	1056	986	960
PSTAA_0985	PSTAA_RS04995	1604	3669	838	1439
PSTAA_0986	PSTAA_RS05000	572	754	249	317
PSTAA_0987	PSTAA_RS05005	3920	3185	3667	3199
PSTAA_0988	PSTAA_RS05010	532	556	150	235
PSTAA_0989	PSTAA_RS05015	2199	2715	1687	1525
PSTAA_0990	PSTAA_RS05020	67	85	20	50
PSTAA_0991	PSTAA_RS05025	686	766	233	365
PSTAA_0992	PSTAA_RS05030	827	726	445	302
PSTAA_0993	PSTAA_RS05035	2664	1140	1875	1165
PSTAA_0994	PSTAA_RS05040	1691	1388	927	993
PSTAA_0995	PSTAA_RS05045	884	649	228	342
PSTAA_0996	PSTAA_RS05050	837	739	323	363
PSTAA_0997	PSTAA_RS05055	528	567	215	257
PSTAA_0998	PSTAA_RS05060	538	392	195	207
PSTAA_0999	PSTAA_RS05065	1088	791	513	554
PSTAA_1000	PSTAA_RS05070	1135	811	683	1277
PSTAA_1001	PSTAA_RS05075	584	632	159	420
PSTAA_1002	PSTAA_RS05080	446	262	77	231
PSTAA_1003	PSTAA_RS05085	2582	1176	689	1277
PSTAA_1004	PSTAA_RS05090	314	288	91	159
PSTAA_1005	PSTAA_RS05095	496	391	91	202
PSTAA_1006	PSTAA_RS05100	464	375	197	196
PSTAA_1007	PSTAA_RS05105	2281	1807	1332	859
PSTAA_1008	PSTAA_RS05110	1078	824	669	498
PSTAA_1009	PSTAA_RS05115	2148	1662	1431	1151
PSTAA_1010	PSTAA_RS05120	1632	1210	1107	619
PSTAA_1011	PSTAA_RS05125	511	656	158	254
PSTAA_1012	PSTAA_RS05130	482	792	516	670
PSTAA_1013	PSTAA_RS05135	1604	810	1240	897
PSTAA_1014	PSTAA_RS05140	4922	2227	1554	1000
PSTAA_1016	PSTAA_RS05155	1863	1082	1240	1007
PSTAA_1017	PSTAA_RS05160	2232	2370	794	1134
PSTAA_1018	PSTAA_RS05165	367	811	172	241
PSTAA_1019	PSTAA_RS05170	293	368	183	232
--	PSTAA_RS05175	119	179	62	97
PSTAA_1020	PSTAA_RS05180	131	424	77	157
PSTAA_1021	PSTAA_RS05185	510	1195	321	687
PSTAA_1022	PSTAA_RS05190	4203	2360	1604	1226
PSTAA_1023	PSTAA_RS05195	4115	2256	732	705
--	PSTAA_RS05200	4065	1165	425	965
PSTAA_1025	PSTAA_RS05205	9770	3290	669	1005
PSTAA_1026	PSTAA_RS05210	7577	2652	1038	899
PSTAA_1027	PSTAA_RS05215	276	284	47	91
PSTAA_1028	PSTAA_RS05220	350	561	165	369
PSTAA_1029	PSTAA_RS05225	1222	761	892	553
PSTAA_1030	PSTAA_RS05230	922	723	666	630
PSTAA_1031	PSTAA_RS05235	173	213	169	304
PSTAA_1032	PSTAA_RS05240	1807	1903	685	1007
PSTAA_1033	PSTAA_RS05245	1132	1454	1148	1269
PSTAA_1034	PSTAA_RS05250	1287	952	744	4926
PSTAA_1035	PSTAA_RS05255	1092	988	488	3835
PSTAA_1036	PSTAA_RS05260	71	70	19	180
PSTAA_1037	PSTAA_RS05265	1894	2242	824	5096
PSTAA_1038	PSTAA_RS05270	2205	1742	985	3795
PSTAA_1039	PSTAA_RS05275	1948	1871	634	2795
PSTAA_1040	PSTAA_RS05280	1010	966	187	1166
PSTAA_1041	PSTAA_RS05285	2651	2740	952	3534
PSTAA_1042	PSTAA_RS05290	944	1369	474	1621
PSTAA_1043	PSTAA_RS05295	1464	1670	549	1686
PSTAA_1044	PSTAA_RS05300	3092	2886	1121	3704
PSTAA_1045	PSTAA_RS05305	2158	1920	788	2733
--	PSTAA_RS05310	1426	1512	898	2781
PSTAA_1048	PSTAA_RS05315	3584	2428	1377	3693
PSTAA_1049	PSTAA_RS05320	13445	6444	5274	7806
PSTAA_1050	PSTAA_RS05325	8506	5088	5737	9059
PSTAA_1051	PSTAA_RS05330	1742	3636	474	2095
PSTAA_1053	PSTAA_RS05335	372	1035	453	1527
PSTAA_1054	PSTAA_RS05340	204	553	162	1210
PSTAA_1055	PSTAA_RS05345	603	916	259	469
PSTAA_1056	PSTAA_RS05350	239	443	106	678
PSTAA_1057	PSTAA_RS05355	323	754	137	282
PSTAA_1058	PSTAA_RS05360	180	466	115	244
PSTAA_1059	PSTAA_RS05365	116	890	32	313
PSTAA_1060	PSTAA_RS05370	288	244	66	108
PSTAA_1061	PSTAA_RS05375	270	606	190	289
PSTAA_1062	PSTAA_RS05380	422	771	207	331
PSTAA_1063	PSTAA_RS05385	834	413	343	309
PSTAA_1064	PSTAA_RS05390	5764	2369	722	620
PSTAA_1065	PSTAA_RS05395	74	226	62	51
PSTAA_1066	PSTAA_RS05400	2259	636	405	719
PSTAA_1067	PSTAA_RS05405	2421	1674	919	1150
PSTAA_1068	PSTAA_RS05410	240	648	192	371
PSTAA_1069	PSTAA_RS05415	799	847	831	709
PSTAA_1070	PSTAA_RS05420	186	154	183	175
PSTAA_1071	PSTAA_RS05425	81	99	16	71
PSTAA_1072	PSTAA_RS05430	243	518	85	207
PSTAA_1073	PSTAA_RS05435	2072	2069	1732	1337
PSTAA_1074	PSTAA_RS05440	1985	577	863	874
PSTAA_1075	PSTAA_RS05445	125	297	80	120
PSTAA_1076	PSTAA_RS05450	192	219	21	159
PSTAA_1077	PSTAA_RS05455	1142	1898	659	1050
PSTAA_1078	PSTAA_RS05460	544	843	391	652
PSTAA_1079	PSTAA_RS05465	661	731	196	459
PSTAA_1080	PSTAA_RS05470	1633	1346	773	621
PSTAA_1081	PSTAA_RS05475	447	1511	458	1496
PSTAA_1082	PSTAA_RS05480	215	238	149	179
PSTAA_1083	PSTAA_RS05485	1943	1097	499	553
PSTAA_1084	PSTAA_RS05490	1987	6537	2827	7816
PSTAA_1085	PSTAA_RS05495	948	3654	2736	3565
PSTAA_1086	PSTAA_RS05500	274	456	114	154
PSTAA_1087	PSTAA_RS05505	5044	2501	403	380
PSTAA_1088	PSTAA_RS05510	3055	1143	265	299
PSTAA_1089	PSTAA_RS05515	1624	768	941	1144
PSTAA_1090	PSTAA_RS05520	818	555	474	365
PSTAA_1091	PSTAA_RS05525	39	145	16	58
PSTAA_1092	PSTAA_RS05530	263	692	155	294
PSTAA_1093	PSTAA_RS05535	276	390	247	337
PSTAA_1094	PSTAA_RS05540	500	290	191	211
PSTAA_1095	PSTAA_RS05545	389	199	187	112
PSTAA_1096	PSTAA_RS05550	276	284	142	177
PSTAA_1097	PSTAA_RS05555	219	480	100	354
PSTAA_1098	PSTAA_RS05560	2428	4047	830	4374
PSTAA_1099	PSTAA_RS05565	244	258	140	162
PSTAA_1100	PSTAA_RS05570	506	382	105	122
PSTAA_1101	PSTAA_RS05575	665	515	303	440
PSTAA_1102	PSTAA_RS05580	185	505	15	199
PSTAA_1103	PSTAA_RS05585	49	243	13	53
PSTAA_1104	PSTAA_RS05590	785	1530	869	988
PSTAA_1105	PSTAA_RS05595	618	793	386	706
PSTAA_1106	PSTAA_RS05600	7295	2973	1974	730
PSTAA_1107	PSTAA_RS05605	449	262	130	100
PSTAA_1108	PSTAA_RS05610	6513	1368	614	707
PSTAA_1109	PSTAA_RS05615	486	782	406	1003
PSTAA_1110	PSTAA_RS05620	433	636	100	276
PSTAA_1111	PSTAA_RS05625	1582	928	5297	4553
PSTAA_1112	PSTAA_RS05630	297	224	171	189
--	PSTAA_RS05635	209	234	191	182
PSTAA_1115	PSTAA_RS05640	2125	1280	1233	1726
PSTAA_1116	PSTAA_RS05645	360	579	85	238
PSTAA_1117	PSTAA_RS05650	424	527	129	168
PSTAA_1118	PSTAA_RS05655	255	487	89	251
PSTAA_1119	PSTAA_RS05660	359	495	107	146
PSTAA_1120	PSTAA_RS05665	116	381	36	108
PSTAA_1121	PSTAA_RS05670	197	383	121	271
PSTAA_1122	PSTAA_RS05675	517	952	351	371
PSTAA_1123	PSTAA_RS05680	7837	7098	2409	4434
PSTAA_1124	PSTAA_RS05685	985	466	302	406
PSTAA_1125	PSTAA_RS05690	79	37	87	64
PSTAA_1126	PSTAA_RS05695	2214	1487	1464	1025
PSTAA_1127	PSTAA_RS05700	275	727	160	412
PSTAA_1128	PSTAA_RS05705	2858	13130	2086	8373
PSTAA_1129	PSTAA_RS05710	268	258	74	173
PSTAA_1130	PSTAA_RS05715	197	683	156	367
PSTAA_1131	PSTAA_RS05720	2731	2849	5666	4553
PSTAA_1132	PSTAA_RS05725	633	588	471	394
PSTAA_1133	PSTAA_RS05730	45	23	27	25
PSTAA_1134	PSTAA_RS05735	300	483	322	456
PSTAA_1136	PSTAA_RS05740	2923	2435	1058	1212
PSTAA_1137	PSTAA_RS05745	395	322	175	212
PSTAA_1138	PSTAA_RS05750	15434	8418	7352	6933
PSTAA_1139	PSTAA_RS05755	968	1257	166	219
PSTAA_1140	PSTAA_RS05760	1045	1047	120	123
PSTAA_1141	PSTAA_RS05765	2243	1907	411	195
PSTAA_1142	PSTAA_RS05770	9151	6854	4506	2837
PSTAA_1143	PSTAA_RS05775	448	844	145	790
PSTAA_1144	PSTAA_RS05780	348	237	189	218
PSTAA_1145	PSTAA_RS05785	335	374	311	521
PSTAA_1146	PSTAA_RS05790	855	794	1038	1784
PSTAA_1147	PSTAA_RS05795	617	510	455	683
PSTAA_1148	PSTAA_RS05800	48	33	33	49
PSTAA_1149	PSTAA_RS05805	1363	1226	875	937
PSTAA_1150	PSTAA_RS05810	444	772	204	350
PSTAA_1151	PSTAA_RS05815	240	417	127	276
PSTAA_1152	PSTAA_RS05820	2310	1506	1752	1331
PSTAA_1153	PSTAA_RS05825	1273	463	491	426
PSTAA_1154	PSTAA_RS05830	1071	643	477	508
PSTAA_1155	PSTAA_RS05835	1584	1097	763	721
PSTAA_1156	PSTAA_RS05840	2551	1109	599	628
PSTAA_1157	PSTAA_RS05845	350	450	419	410
PSTAA_1158	PSTAA_RS05850	1012	1079	865	1043
PSTAA_1159	PSTAA_RS05855	108	221	102	184
PSTAA_1160	PSTAA_RS05860	1060	769	691	802
PSTAA_1161	PSTAA_RS05865	1707	1296	934	620
PSTAA_1162	PSTAA_RS05870	658	433	147	272
PSTAA_1163	PSTAA_RS05875	803	600	276	304
PSTAA_1164	PSTAA_RS05880	965	766	718	675
PSTAA_1165	PSTAA_RS05885	4704	1231	1716	1253
PSTAA_1166	PSTAA_RS05890	968	470	320	327
PSTAA_1167	PSTAA_RS05895	81	133	70	59
PSTAA_1168	PSTAA_RS05900	255	193	75	89
PSTAA_1169	PSTAA_RS05905	237	166	79	37
PSTAA_1170	PSTAA_RS05910	423	306	144	85
PSTAA_1171	PSTAA_RS05915	547	484	129	148
PSTAA_1172	PSTAA_RS05920	1836	1282	672	495
PSTAA_1173	PSTAA_RS05925	159	132	64	55
PSTAA_1174	PSTAA_RS05930	136	181	59	225
PSTAA_1175	PSTAA_RS05935	981	2709	2054	3874
PSTAA_1176	PSTAA_RS05940	1051	1532	696	767
PSTAA_1177	PSTAA_RS05945	2607	4326	1046	1511
PSTAA_1178	PSTAA_RS05950	2617	810	234	343
PSTAA_1179	PSTAA_RS05955	507	647	459	502
PSTAA_1180	PSTAA_RS05960	460	2489	474	2547
PSTAA_1181	PSTAA_RS05965	1247	1140	328	329
PSTAA_1182	PSTAA_RS05970	1324	1150	416	513
PSTAA_1183	PSTAA_RS05975	176	355	101	159
PSTAA_1184	PSTAA_RS05980	135	197	110	98
PSTAA_1185	PSTAA_RS05985	1697	1112	712	688
PSTAA_1186	PSTAA_RS05990	4631	17155	2627	16268
PSTAA_1187	PSTAA_RS05995	9141	31992	6554	24959
PSTAA_1188	PSTAA_RS06000	5011	19962	3867	12564
PSTAA_1189	PSTAA_RS06005	443	1773	286	1308
PSTAA_1190	PSTAA_RS06010	4368	4212	2677	4117
PSTAA_1191	PSTAA_RS06015	2098	1975	1336	1423
PSTAA_1192	PSTAA_RS06020	1041	884	497	461
PSTAA_1193	PSTAA_RS06025	124	191	47	94
PSTAA_1194	PSTAA_RS06030	490	381	186	213
PSTAA_1195	PSTAA_RS06035	1076	843	582	586
PSTAA_1196	PSTAA_RS06040	138	234	66	121
PSTAA_1197	PSTAA_RS06045	605	666	408	566
PSTAA_1198	PSTAA_RS06050	34	59	28	35
PSTAA_1199	PSTAA_RS06055	558	1123	136	652
PSTAA_1200	PSTAA_RS06060	88	292	40	124
PSTAA_1201	PSTAA_RS06065	464	645	109	211
PSTAA_1202	PSTAA_RS06070	252	206	34	74
PSTAA_1203	PSTAA_RS06075	837	281	452	313
PSTAA_1204	PSTAA_RS06080	1897	1589	673	818
PSTAA_1205	PSTAA_RS06085	344	731	279	372
PSTAA_1206	PSTAA_RS06090	5808	2898	1203	876
PSTAA_1207	PSTAA_RS06095	294	249	23	53
PSTAA_1208	PSTAA_RS06100	327	1281	163	1162
PSTAA_1209	PSTAA_RS06105	248	937	51	252
PSTAA_1210	PSTAA_RS06110	53	85	10	42
PSTAA_1211	PSTAA_RS06115	334	621	202	1556
PSTAA_1212	PSTAA_RS06120	384	675	236	308
PSTAA_1213	PSTAA_RS06125	69	114	33	76
PSTAA_1214	PSTAA_RS06130	55	135	19	46
PSTAA_1215	PSTAA_RS06135	265	606	68	270
PSTAA_1216	PSTAA_RS06140	105	436	42	110
PSTAA_1217	PSTAA_RS06145	466	535	153	402
PSTAA_1218	PSTAA_RS06150	202	595	83	215
PSTAA_1219	PSTAA_RS06155	71	167	18	56
PSTAA_1220	PSTAA_RS06160	457	1026	170	430
PSTAA_1221	PSTAA_RS06165	852	1307	503	806
PSTAA_1222	PSTAA_RS06170	686	577	332	290
PSTAA_1223	PSTAA_RS06175	295	302	88	182
--	PSTAA_RS06180	85	166	84	122
--	PSTAA_RS06185	714	1649	462	1701
PSTAA_1226	PSTAA_RS06190	292	661	592	722
--	PSTAA_RS06195	18	124	24	214
PSTAA_1227	PSTAA_RS06200	750	764	817	827
--	PSTAA_RS06205	322	743	231	385
PSTAA_1229	PSTAA_RS06210	55	174	48	156
PSTAA_1230	PSTAA_RS06215	334	3425	130	664
PSTAA_1231	PSTAA_RS06220	417	2002	136	395
PSTAA_1232	PSTAA_RS06225	959	3115	350	802
--	PSTAA_RS06230	38	64	5	19
PSTAA_1233	PSTAA_RS06235	208	677	103	214
PSTAA_1234	PSTAA_RS06240	807	1586	402	687
PSTAA_1235	PSTAA_RS06245	4229	4978	2601	2493
PSTAA_1236	PSTAA_RS06250	548	1045	602	509
PSTAA_1237	PSTAA_RS06255	1	1	1	0
PSTAA_1238	PSTAA_RS06260	327	705	303	375
PSTAA_1239	PSTAA_RS06265	271	1323	785	2865
PSTAA_1240	PSTAA_RS06270	234	1149	764	3126
PSTAA_1241	PSTAA_RS06275	1048	2387	2355	4449
PSTAA_1242	PSTAA_RS06280	267	544	199	485
PSTAA_1243	PSTAA_RS06285	22	172	9	48
PSTAA_1244	PSTAA_RS06290	115	499	49	116
PSTAA_1245	PSTAA_RS06295	99	325	17	99
PSTAA_1246	PSTAA_RS06300	55	117	18	81
PSTAA_1247	PSTAA_RS06305	41	90	115	102
PSTAA_1248	PSTAA_RS06310	147	485	40	146
PSTAA_1249	PSTAA_RS06315	397	1302	156	372
PSTAA_1250	PSTAA_RS06320	32	121	9	24
PSTAA_1251	PSTAA_RS06325	155	490	22	146
PSTAA_1252	PSTAA_RS06330	160	561	29	164
PSTAA_1253	PSTAA_RS06335	49	154	12	41
PSTAA_1254	PSTAA_RS06340	29	82	14	34
PSTAA_1255	PSTAA_RS06345	79	166	5	48
PSTAA_1256	PSTAA_RS06350	3	11	0	11
PSTAA_1257	PSTAA_RS06355	53	118	7	40
PSTAA_1258	PSTAA_RS06360	38	170	8	78
PSTAA_1259	PSTAA_RS06365	162	672	53	182
PSTAA_1260	PSTAA_RS06370	132	333	15	102
PSTAA_1261	PSTAA_RS06375	50	203	6	49
PSTAA_1262	PSTAA_RS06380	43	188	15	56
PSTAA_1263	PSTAA_RS06385	114	307	11	120
PSTAA_1264	PSTAA_RS06390	50	195	3	42
PSTAA_1265	PSTAA_RS06395	236	774	186	473
PSTAA_1266	PSTAA_RS06400	8	34	2	20
PSTAA_1267	PSTAA_RS06405	16	34	4	17
PSTAA_1268	PSTAA_RS06410	153	444	58	173
PSTAA_1269	PSTAA_RS06415	66	130	30	77
PSTAA_1270	PSTAA_RS06420	46	53	20	94
PSTAA_1271	PSTAA_RS06425	49	129	42	70
PSTAA_1272	PSTAA_RS06430	72	301	9	120
PSTAA_1273	PSTAA_RS06435	49	212	32	183
PSTAA_1274	PSTAA_RS06440	34	80	5	52
PSTAA_1275	PSTAA_RS06445	147	304	66	150
PSTAA_1276	PSTAA_RS06450	28	88	8	31
PSTAA_1277	PSTAA_RS06455	5	24	3	7
PSTAA_1278	PSTAA_RS06460	26	81	1	32
PSTAA_1279	PSTAA_RS06465	169	649	166	296
PSTAA_1280	PSTAA_RS06470	152	305	112	198
PSTAA_1281	PSTAA_RS06475	31	83	11	23
PSTAA_1282	PSTAA_RS06480	42	174	11	69
PSTAA_1283	PSTAA_RS06485	67	199	30	100
PSTAA_1284	PSTAA_RS06490	38	93	13	21
PSTAA_1285	PSTAA_RS06495	111	424	25	133
PSTAA_1286	PSTAA_RS06500	2	8	0	1
PSTAA_1287	PSTAA_RS06505	96	390	28	122
PSTAA_1288	PSTAA_RS06510	8	26	3	25
PSTAA_1289	PSTAA_RS06515	52	138	23	79
PSTAA_1290	PSTAA_RS06520	475	808	451	886
PSTAA_1291	PSTAA_RS06525	125	116	247	279
PSTAA_1292	PSTAA_RS06530	82	127	54	78
PSTAA_1293	PSTAA_RS06535	1957	1169	1573	995
PSTAA_1294	PSTAA_RS06540	791	819	999	1175
PSTAA_1295	PSTAA_RS06545	9952	83992	7698	35109
PSTAA_1296	PSTAA_RS06550	631	409	399	484
PSTAA_1297	PSTAA_RS06555	3028	3172	179	192
PSTAA_1298	PSTAA_RS06560	1908	1820	111	111
PSTAA_1299	PSTAA_RS06565	18753	14638	1714	1143
PSTAA_1300	PSTAA_RS06570	306	461	21	26
PSTAA_1301	PSTAA_RS06575	2149	2781	613	672
PSTAA_1302	PSTAA_RS06580	345	1268	208	473
PSTAA_1303	PSTAA_RS06585	133	723	50	173
PSTAA_1304	PSTAA_RS06590	1502	4112	191	1795
PSTAA_1305	PSTAA_RS06595	6852	2893	9264	5306
PSTAA_1306	PSTAA_RS06600	150	624	50	180
PSTAA_1307	PSTAA_RS06605	513	599	319	409
PSTAA_1308	PSTAA_RS06610	381	1189	3143	7274
PSTAA_1309	PSTAA_RS06615	193	509	1004	2396
PSTAA_1310	PSTAA_RS06620	1155	2761	238	915
PSTAA_1311	PSTAA_RS06625	812	1995	748	1448
PSTAA_1312	PSTAA_RS06630	122	503	159	299
PSTAA_1313	PSTAA_RS06635	667	1549	911	972
PSTAA_1314	PSTAA_RS06640	482	1619	524	630
PSTAA_1315	PSTAA_RS06650	120	298	121	137
PSTAA_1316	PSTAA_RS06655	444	1283	346	834
PSTAA_1317	PSTAA_RS06660	283	412	193	324
PSTAA_1318	PSTAA_RS06665	375	227	153	203
PSTAA_1319	PSTAA_RS06670	751	912	227	272
PSTAA_1320	PSTAA_RS06675	328	746	153	559
PSTAA_1321	PSTAA_RS06680	15405	3473	2151	1067
PSTAA_1322	PSTAA_RS06685	2414	766	388	145
PSTAA_1323	PSTAA_RS06690	2739	1050	505	225
PSTAA_1324	PSTAA_RS06695	4265	2216	949	577
PSTAA_1325	PSTAA_RS06700	861	617	142	158
PSTAA_1326	PSTAA_RS06705	1776	1005	519	402
PSTAA_1327	PSTAA_RS06710	1136	1038	342	287
PSTAA_1328	PSTAA_RS06715	1523	1225	382	469
PSTAA_1329	PSTAA_RS06720	2450	1540	598	481
PSTAA_1330	PSTAA_RS06725	1152	632	212	145
PSTAA_1331	PSTAA_RS06730	2501	1444	439	623
PSTAA_1332	PSTAA_RS06735	564	487	73	137
PSTAA_1333	PSTAA_RS06740	602	959	156	334
PSTAA_1334	PSTAA_RS06745	58	166	37	48
PSTAA_1335	PSTAA_RS06750	20	33	6	24
PSTAA_1336	PSTAA_RS06755	85	317	19	111
PSTAA_1337	PSTAA_RS06760	39	44	43	36
PSTAA_1338	PSTAA_RS06765	35	113	5	26
PSTAA_1339	PSTAA_RS06770	152	456	63	207
--	PSTAA_RS06775	125	443	30	173
PSTAA_1341	PSTAA_RS06780	341	647	49	204
PSTAA_1342	PSTAA_RS06785	141	326	122	156
PSTAA_1343	PSTAA_RS06790	129	426	24	131
PSTAA_1344	PSTAA_RS06795	178	534	104	181
PSTAA_1345	PSTAA_RS06800	176	591	28	174
PSTAA_1346	PSTAA_RS06805	119	473	24	135
PSTAA_1347	PSTAA_RS06810	91	287	19	108
PSTAA_1348	PSTAA_RS06815	144	440	14	214
PSTAA_1349	PSTAA_RS06820	400	1085	55	450
PSTAA_1350	PSTAA_RS06825	192	705	59	201
PSTAA_1351	PSTAA_RS06830	45	223	20	53
PSTAA_1352	PSTAA_RS06835	63	121	28	90
PSTAA_1353	PSTAA_RS06840	20	65	13	36
PSTAA_1354	PSTAA_RS06845	111	395	109	182
PSTAA_1355	PSTAA_RS06850	207	458	64	228
PSTAA_1356	PSTAA_RS06855	125	226	121	94
PSTAA_1357	PSTAA_RS06860	77	163	22	60
PSTAA_1358	PSTAA_RS06865	114	334	88	182
PSTAA_1359	PSTAA_RS06870	311	565	157	229
PSTAA_1360	PSTAA_RS06875	243	595	159	191
PSTAA_1361	PSTAA_RS06880	12	13	6	5
PSTAA_1362	PSTAA_RS06885	151	458	34	137
PSTAA_1363	PSTAA_RS06890	4	6	1	7
PSTAA_1364	PSTAA_RS06895	145	371	70	161
PSTAA_1365	PSTAA_RS06900	228	839	65	333
PSTAA_1366	PSTAA_RS06905	331	800	37	394
PSTAA_1367	PSTAA_RS06910	28	134	15	42
PSTAA_1368	PSTAA_RS06915	34	112	13	35
PSTAA_1369	PSTAA_RS06920	15	39	4	20
PSTAA_1370	PSTAA_RS06925	17	27	1	22
PSTAA_1371	PSTAA_RS06930	37	115	8	26
PSTAA_1372	PSTAA_RS06935	87	288	32	120
PSTAA_1373	PSTAA_RS06940	18	31	24	34
PSTAA_1374	PSTAA_RS06945	190	473	64	240
PSTAA_1375	PSTAA_RS06950	77	272	45	99
PSTAA_1376	PSTAA_RS06955	30	202	14	30
PSTAA_1377	PSTAA_RS06960	381	1550	92	327
PSTAA_1378	PSTAA_RS06965	69	523	19	83
PSTAA_1379	PSTAA_RS06970	306	1312	94	233
PSTAA_1380	PSTAA_RS06975	592	1593	124	535
PSTAA_1381	PSTAA_RS06980	40	187	12	95
PSTAA_1382	PSTAA_RS06985	191	547	78	283
PSTAA_1383	PSTAA_RS06990	268	611	127	307
PSTAA_1384	PSTAA_RS06995	332	820	102	366
PSTAA_1385	PSTAA_RS07000	87	323	25	80
PSTAA_1386	PSTAA_RS07005	87	245	12	80
PSTAA_1387	PSTAA_RS07010	16	31	11	12
PSTAA_1388	PSTAA_RS07015	42	138	20	48
PSTAA_1389	PSTAA_RS07020	79	260	63	65
PSTAA_1390	PSTAA_RS07025	321	867	183	272
PSTAA_1391	PSTAA_RS07030	374	537	181	190
PSTAA_1392	PSTAA_RS07035	665	553	516	872
PSTAA_1393	PSTAA_RS07040	1270	680	356	399
PSTAA_1394	PSTAA_RS07045	459	407	339	385
PSTAA_1395	PSTAA_RS07050	577	813	527	546
PSTAA_1396	PSTAA_RS07055	211	101	232	100
PSTAA_1397	PSTAA_RS07060	9958	9803	2654	1224
PSTAA_1398	PSTAA_RS07065	428	1036	82	108
PSTAA_1399	PSTAA_RS07070	668	995	275	664
PSTAA_1400	PSTAA_RS07075	476	888	189	397
PSTAA_1401	PSTAA_RS07080	4697	2625	2875	1655
PSTAA_1402	PSTAA_RS07085	4438	2654	1905	1529
PSTAA_1403	PSTAA_RS07090	1750	3507	1184	3280
PSTAA_1404	PSTAA_RS07095	97	185	35	215
PSTAA_1405	PSTAA_RS07100	10	35	12	43
PSTAA_1406	PSTAA_RS07105	12	25	3	11
PSTAA_1407	PSTAA_RS07110	199	412	215	326
PSTAA_1408	PSTAA_RS07115	701	2454	802	1465
PSTAA_1409	PSTAA_RS07120	131	161	95	98
PSTAA_1410	PSTAA_RS07125	1436	1624	1049	1290
PSTAA_1411	PSTAA_RS07130	792	958	212	533
PSTAA_1412	PSTAA_RS07135	4053	4697	1248	3508
--	PSTAA_RS07140	68	650	16	162
PSTAA_1414	PSTAA_RS07145	11	203	4	63
PSTAA_1415	PSTAA_RS07155	139	336	118	392
PSTAA_1416	PSTAA_RS07160	808	1268	501	1311
PSTAA_1417	PSTAA_RS07165	1970	2344	1494	3145
PSTAA_1418	PSTAA_RS07170	2370	2252	1190	3071
PSTAA_1419	PSTAA_RS07175	348	2101	312	1561
PSTAA_1420	PSTAA_RS07180	1504	2203	1437	1460
PSTAA_1421	PSTAA_RS07185	2033	2079	2040	2182
PSTAA_1422	PSTAA_RS07190	449	3890	167	2494
PSTAA_1423	PSTAA_RS07195	497	1860	351	1095
PSTAA_1424	PSTAA_RS07200	958	2707	706	1317
PSTAA_1425	PSTAA_RS07205	5711	9196	3737	3251
PSTAA_1426	PSTAA_RS07210	1586	9014	851	9575
PSTAA_1427	PSTAA_RS07215	2091	4773	1305	3620
PSTAA_1428	PSTAA_RS07220	1347	3526	505	1300
PSTAA_1429	PSTAA_RS07225	1246	2272	625	834
PSTAA_1430	PSTAA_RS07230	1444	2247	822	766
PSTAA_1431	PSTAA_RS07235	2555	3333	1699	773
PSTAA_1432	PSTAA_RS07240	3385	2895	2350	1099
PSTAA_1433	PSTAA_RS07245	415	377	237	140
PSTAA_1434	PSTAA_RS07250	195	819	125	1296
PSTAA_1435	PSTAA_RS07255	117	168	164	295
PSTAA_1436	PSTAA_RS07260	63	113	51	86
PSTAA_1437	PSTAA_RS07265	351	924	499	979
PSTAA_1438	PSTAA_RS07270	160	578	59	244
PSTAA_1439	PSTAA_RS07275	6406	11901	6991	12505
PSTAA_1440	PSTAA_RS07280	1317	1684	1263	1532
PSTAA_1441	PSTAA_RS07285	1729	987	1225	830
PSTAA_1442	PSTAA_RS07290	53	147	9	49
PSTAA_1443	PSTAA_RS07295	128	153	26	57
PSTAA_1444	PSTAA_RS07300	463	215	203	146
PSTAA_1445	PSTAA_RS07305	1576	812	545	840
PSTAA_1446	PSTAA_RS07310	272	354	78	202
PSTAA_1447	PSTAA_RS07315	648	822	380	466
PSTAA_1448	PSTAA_RS07320	318	1321	212	392
PSTAA_1449	PSTAA_RS07325	232	1145	195	360
PSTAA_1450	PSTAA_RS07330	859	3052	350	1010
PSTAA_1451	PSTAA_RS07335	40	59	29	90
PSTAA_1452	PSTAA_RS07340	187	202	26	63
PSTAA_1453	PSTAA_RS07345	859	983	182	284
PSTAA_1455	PSTAA_RS07350	349	573	231	346
PSTAA_1456	PSTAA_RS07355	231	586	144	256
PSTAA_1457	PSTAA_RS07360	134	231	46	124
PSTAA_1458	PSTAA_RS07365	164	305	44	87
PSTAA_1459	PSTAA_RS07370	526	983	496	782
PSTAA_1460	PSTAA_RS07375	409	1431	389	581
PSTAA_1461	PSTAA_RS07380	1085	3808	1070	2294
PSTAA_1462	PSTAA_RS07385	687	1843	1157	3027
PSTAA_1463	PSTAA_RS07390	162	502	152	855
PSTAA_1464	PSTAA_RS07395	501	2150	482	830
PSTAA_1465	PSTAA_RS07400	239	698	252	412
PSTAA_1466	PSTAA_RS07405	829	1191	516	1417
PSTAA_1467	PSTAA_RS07410	260	652	113	629
PSTAA_1468	PSTAA_RS07415	136	570	198	707
PSTAA_1469	PSTAA_RS07420	89	463	145	1624
PSTAA_1470	PSTAA_RS07425	2207	4771	1389	2439
PSTAA_1471	PSTAA_RS07430	276	721	107	436
PSTAA_1472	PSTAA_RS07435	203	803	172	901
PSTAA_1473	PSTAA_RS07440	1837	1801	854	1117
PSTAA_1474	PSTAA_RS07445	129	309	211	803
PSTAA_1475	PSTAA_RS07450	129	992	45	121
PSTAA_1476	PSTAA_RS07455	295	1542	221	612
PSTAA_1477	PSTAA_RS07460	1068	755	335	653
PSTAA_1478	PSTAA_RS07465	693	2300	379	1719
PSTAA_1479	PSTAA_RS07470	358	727	205	277
PSTAA_1480	PSTAA_RS07475	678	2019	122	722
PSTAA_1481	PSTAA_RS07480	253	327	78	205
PSTAA_1482	PSTAA_RS07485	328	668	1002	1129
PSTAA_1483	PSTAA_RS07490	232	982	290	2767
PSTAA_1484	PSTAA_RS07495	34	183	43	170
PSTAA_1485	PSTAA_RS07500	309	713	494	1206
PSTAA_1486	PSTAA_RS07505	0	2	0	6
--	PSTAA_RS07510	271	442	234	496
PSTAA_1487	PSTAA_RS07515	1631	1883	986	1141
PSTAA_1488	PSTAA_RS07520	418	457	151	284
PSTAA_1489	PSTAA_RS07525	836	790	346	360
PSTAA_1490	PSTAA_RS07530	334	380	133	140
PSTAA_1491	PSTAA_RS07535	929	1133	458	390
PSTAA_1492	PSTAA_RS07540	368	360	193	146
PSTAA_1493	PSTAA_RS07545	1236	1372	398	344
PSTAA_1494	PSTAA_RS07550	321	416	148	137
PSTAA_1495	PSTAA_RS07555	965	1449	401	520
PSTAA_1496	PSTAA_RS07560	3087	3619	1809	1496
--	PSTAA_RS07565	78	193	107	222
--	PSTAA_RS07570	134	189	104	127
PSTAA_1498	PSTAA_RS07575	177	486	112	191
--	PSTAA_RS07580	34	165	25	65
--	PSTAA_RS07585	52	109	16	49
PSTAA_1501	PSTAA_RS07590	103	229	149	144
PSTAA_1503	PSTAA_RS07595	732	789	1124	2519
PSTAA_1504	PSTAA_RS07600	524	918	42	213
PSTAA_1505	PSTAA_RS07605	628	961	308	511
PSTAA_1506	PSTAA_RS07610	336	624	460	496
PSTAA_1507	PSTAA_RS07615	323	977	192	462
PSTAA_1508	PSTAA_RS07620	483	967	513	900
PSTAA_1509	PSTAA_RS07625	1514	2218	581	1422
PSTAA_1510	PSTAA_RS07630	1595	3950	646	6826
PSTAA_1511	PSTAA_RS07635	123	242	102	143
PSTAA_1512	PSTAA_RS07640	219	772	131	355
PSTAA_1513	PSTAA_RS07645	124	319	87	170
PSTAA_1514	PSTAA_RS07650	53	199	18	77
PSTAA_1515	PSTAA_RS07655	87	375	61	132
PSTAA_1516	PSTAA_RS07660	40	140	71	63
PSTAA_1517	PSTAA_RS07665	144	256	115	120
PSTAA_1518	PSTAA_RS07670	237	698	73	262
PSTAA_1519	PSTAA_RS07675	60	248	29	65
PSTAA_1520	PSTAA_RS07680	220	392	131	208
PSTAA_1521	PSTAA_RS07685	182	261	205	217
PSTAA_1522	PSTAA_RS07690	320	665	186	599
PSTAA_1523	PSTAA_RS07695	1375	3269	856	2884
PSTAA_1524	PSTAA_RS07700	329	895	151	594
PSTAA_1525	PSTAA_RS07705	208	789	101	331
PSTAA_1526	PSTAA_RS07710	214	1201	453	1624
PSTAA_1527	PSTAA_RS07715	230	202	59	127
PSTAA_1528	PSTAA_RS07720	604	1094	374	471
PSTAA_1529	PSTAA_RS07725	115	420	138	179
PSTAA_1530	PSTAA_RS07730	312	674	193	397
PSTAA_1531	PSTAA_RS07735	1871	1699	10723	11223
PSTAA_1532	PSTAA_RS07740	93	168	303	188
PSTAA_1533	PSTAA_RS07745	2235	2572	1030	808
PSTAA_1534	PSTAA_RS07750	8107	9383	1105	1259
PSTAA_1535	PSTAA_RS07755	13844	6780	2510	2968
PSTAA_1536	PSTAA_RS07760	1127	3282	355	1371
PSTAA_1537	PSTAA_RS07765	199	580	134	160
PSTAA_1538	PSTAA_RS07770	215	344	161	201
PSTAA_1539	PSTAA_RS07775	972	1054	809	1069
PSTAA_1540	PSTAA_RS07780	523	989	473	883
PSTAA_1541	PSTAA_RS07785	1024	734	13460	5276
PSTAA_1542	PSTAA_RS07790	364	351	217	299
PSTAA_1543	PSTAA_RS07795	263	186	239	503
PSTAA_1544	PSTAA_RS07800	81359	72642	41274	47598
PSTAA_1545	PSTAA_RS07805	146	348	230	256
PSTAA_1546	PSTAA_RS07810	676	1791	1221	862
PSTAA_1547	PSTAA_RS07815	518	741	385	455
PSTAA_1548	PSTAA_RS07820	806	817	515	1721
PSTAA_1549	PSTAA_RS07825	5952	1729	519	493
PSTAA_1550	PSTAA_RS07830	135	233	64	114
PSTAA_1551	PSTAA_RS07835	9272	12460	7919	13990
PSTAA_1552	PSTAA_RS07840	3167	8535	982	1898
PSTAA_1553	PSTAA_RS07845	118	296	48	66
PSTAA_1554	PSTAA_RS07850	951	2335	282	458
PSTAA_1555	PSTAA_RS07855	273	571	105	111
PSTAA_1556	PSTAA_RS07860	64	111	23	29
PSTAA_1557	PSTAA_RS07865	744	1169	216	280
PSTAA_1558	PSTAA_RS07870	2184	1531	1787	1075
PSTAA_1559	PSTAA_RS07875	633	618	628	775
PSTAA_1560	PSTAA_RS07880	8238	5060	3044	1737
PSTAA_1561	PSTAA_RS07885	5503	2171	1690	1046
PSTAA_1562	PSTAA_RS07890	1537	1023	596	966
PSTAA_1563	PSTAA_RS07895	2158	1263	996	999
PSTAA_1564	PSTAA_RS07900	827	913	407	593
PSTAA_1565	PSTAA_RS07905	384	785	242	315
PSTAA_1566	PSTAA_RS07910	879	1307	853	768
--	PSTAA_RS07915	1542	3027	1420	1950
PSTAA_1568	PSTAA_RS07920	4681	3676	2689	1997
PSTAA_1569	PSTAA_RS07925	1889	1311	893	627
PSTAA_1570	PSTAA_RS07930	1745	1986	905	814
PSTAA_1571	PSTAA_RS07935	647	505	334	336
PSTAA_1572	PSTAA_RS07940	879	643	339	369
PSTAA_1573	PSTAA_RS07945	1131	950	479	448
PSTAA_1574	PSTAA_RS07950	454	702	150	217
PSTAA_1575	PSTAA_RS07955	2580	3384	2166	1903
PSTAA_1576	PSTAA_RS07960	2258	1426	2267	2523
PSTAA_1577	PSTAA_RS07965	502	1132	192	477
PSTAA_1578	PSTAA_RS07970	4361	2700	1495	1448
PSTAA_1579	PSTAA_RS07975	2768	1951	902	693
PSTAA_1580	PSTAA_RS07980	6508	3565	2647	1312
PSTAA_1581	PSTAA_RS07985	10	13	0	7
PSTAA_1582	PSTAA_RS07990	240	133	443	530
PSTAA_1583	PSTAA_RS07995	211	498	162	239
PSTAA_1584	PSTAA_RS08000	478	914	918	5418
PSTAA_1585	PSTAA_RS08005	261	231	199	3283
PSTAA_1586	PSTAA_RS08010	305	599	85	194
PSTAA_1587	PSTAA_RS08015	1592	932	835	812
PSTAA_1588	PSTAA_RS08020	696	735	287	392
PSTAA_1589	PSTAA_RS08025	785	523	266	276
PSTAA_1590	PSTAA_RS08030	105	135	14	42
PSTAA_1591	PSTAA_RS08035	131	240	81	100
PSTAA_1592	PSTAA_RS08040	300	445	123	232
PSTAA_1593	PSTAA_RS08045	450	466	570	411
PSTAA_1594	PSTAA_RS08050	1087	1166	856	2005
PSTAA_1595	PSTAA_RS08055	774	1321	656	1209
PSTAA_1597	PSTAA_RS08065	11764	5678	11938	9491
PSTAA_1599	PSTAA_RS08070	470	722	225	460
PSTAA_1600	PSTAA_RS08075	249	1310	162	783
--	PSTAA_RS08080	271	3715	806	2034
PSTAA_1602	PSTAA_RS08085	156	480	116	506
PSTAA_1603	PSTAA_RS08090	125	233	98	716
PSTAA_1604	PSTAA_RS08095	167	280	34	89
PSTAA_1605	PSTAA_RS08100	20101	9174	4578	2200
PSTAA_1606	PSTAA_RS08105	820	378	627	545
PSTAA_1607	PSTAA_RS08110	528	437	247	287
PSTAA_1608	PSTAA_RS08115	931	939	266	706
--	PSTAA_RS08120	121	343	62	122
PSTAA_1612	PSTAA_RS08125	75	84	103	120
PSTAA_1613	PSTAA_RS08130	317	469	238	269
PSTAA_1614	PSTAA_RS08135	269	804	78	335
PSTAA_1615	PSTAA_RS08140	309	1105	223	437
PSTAA_1616	PSTAA_RS08145	237	831	222	1214
PSTAA_1617	PSTAA_RS08150	417	1467	291	722
PSTAA_1618	PSTAA_RS08155	167	360	144	287
PSTAA_1619	PSTAA_RS08160	1540	1156	3270	3455
PSTAA_1620	PSTAA_RS08165	10923	20640	1256	2235
PSTAA_1621	PSTAA_RS08170	1536	2692	1318	3598
PSTAA_1622	PSTAA_RS08175	1272	421	527	417
PSTAA_1623	PSTAA_RS08180	1664	878	538	207
PSTAA_1624	PSTAA_RS08185	1090	481	647	295
PSTAA_1625	PSTAA_RS08190	90	148	24	86
PSTAA_1626	PSTAA_RS08195	1	4	0	5
PSTAA_1627	PSTAA_RS08200	67	278	8	211
PSTAA_1628	PSTAA_RS08205	702	2872	233	2441
PSTAA_1629	PSTAA_RS08210	352	506	150	335
PSTAA_1630	PSTAA_RS08215	1326	1617	315	720
PSTAA_1631	PSTAA_RS08220	401	684	77	472
PSTAA_1632	PSTAA_RS08225	85	191	42	86
PSTAA_1633	PSTAA_RS08230	614	1263	330	699
PSTAA_1634	PSTAA_RS08235	42	191	15	57
PSTAA_1635	PSTAA_RS08240	296	764	244	432
PSTAA_1636	PSTAA_RS08245	583	926	238	903
PSTAA_1637	PSTAA_RS08250	930	1107	203	417
PSTAA_1638	PSTAA_RS08255	207	214	31	39
PSTAA_1639	PSTAA_RS08260	777	399	245	241
PSTAA_1640	PSTAA_RS08265	152	695	39	159
PSTAA_1641	PSTAA_RS08270	534	702	218	273
PSTAA_1642	PSTAA_RS08275	199	500	99	154
PSTAA_1643	PSTAA_RS08280	196	532	52	328
PSTAA_1644	PSTAA_RS08285	556	1050	235	445
PSTAA_1645	PSTAA_RS08290	540	1190	163	478
PSTAA_1646	PSTAA_RS08295	163	334	5032	6898
PSTAA_1647	PSTAA_RS08300	61	250	33	95
PSTAA_1650	PSTAA_RS08305	187	484	448	539
PSTAA_1651	PSTAA_RS08310	65	229	60	143
PSTAA_1652	PSTAA_RS08315	384	301	528	204
PSTAA_1653	PSTAA_RS08320	371	767	236	472
PSTAA_1654	PSTAA_RS08325	162	414	174	244
PSTAA_1655	PSTAA_RS08330	70	218	30	53
PSTAA_1656	PSTAA_RS08335	39	135	6	39
PSTAA_1657	PSTAA_RS08340	492	209	351	335
PSTAA_1658	PSTAA_RS08345	7254	5849	7874	3024
PSTAA_1659	PSTAA_RS08350	163	297	195	134
PSTAA_1660	PSTAA_RS08355	223	405	157	182
PSTAA_1661	PSTAA_RS08360	230	524	57	214
PSTAA_1662	PSTAA_RS08365	690	943	242	345
PSTAA_1663	PSTAA_RS08370	165	357	102	221
--	PSTAA_RS08375	201	323	309	149
--	PSTAA_RS08380	361	377	685	245
PSTAA_1664	PSTAA_RS08385	2904	2120	10820	3091
PSTAA_1665	PSTAA_RS08390	5147	2490	33136	10515
PSTAA_1666	PSTAA_RS08395	757	949	586	877
PSTAA_1667	PSTAA_RS08400	459	937	253	278
PSTAA_1668	PSTAA_RS08405	7534	10304	2206	2812
PSTAA_1669	PSTAA_RS08410	243	541	144	544
PSTAA_1670	PSTAA_RS08415	572	810	1402	344
PSTAA_1672	PSTAA_RS08420	454	1519	579	2276
PSTAA_1673	PSTAA_RS08425	96	203	142	241
PSTAA_1674	PSTAA_RS08430	9	64	2	16
PSTAA_1675	PSTAA_RS08435	1633	1557	1046	1289
PSTAA_1676	PSTAA_RS08440	868	404	239	258
PSTAA_1677	PSTAA_RS08445	2860	1340	1680	1466
PSTAA_1678	PSTAA_RS08450	532	278	372	155
PSTAA_1679	PSTAA_RS08455	505	500	324	216
PSTAA_1680	PSTAA_RS08460	417	403	241	256
PSTAA_1681	PSTAA_RS08465	284	308	159	170
PSTAA_1682	PSTAA_RS08470	832	654	493	351
PSTAA_1683	PSTAA_RS08475	1689	834	999	752
PSTAA_1684	PSTAA_RS08480	908	1076	1211	1025
PSTAA_1685	PSTAA_RS08485	550	317	177	201
PSTAA_1686	PSTAA_RS08490	1336	1008	1389	1389
PSTAA_1687	PSTAA_RS08495	715	801	281	724
PSTAA_1688	PSTAA_RS08500	1576	2585	1225	1597
PSTAA_1689	PSTAA_RS08505	258	407	233	334
PSTAA_1690	PSTAA_RS08510	165	569	51	211
PSTAA_1691	PSTAA_RS08515	28	90	3	29
PSTAA_1692	PSTAA_RS08520	152	616	42	133
PSTAA_1693	PSTAA_RS08525	223	845	89	607
PSTAA_1694	PSTAA_RS08530	290	371	782	1037
PSTAA_1695	PSTAA_RS08535	320	354	78	94
PSTAA_1696	PSTAA_RS08540	63	107	1	13
PSTAA_1697	PSTAA_RS08545	194	284	53	82
PSTAA_1698	PSTAA_RS08550	146	369	42	96
PSTAA_1699	PSTAA_RS08555	178	531	69	171
PSTAA_1700	PSTAA_RS08560	138	274	16	107
PSTAA_1701	PSTAA_RS08565	48	75	6	32
PSTAA_1702	PSTAA_RS08570	363	320	46	105
PSTAA_1703	PSTAA_RS08575	138	457	27	129
PSTAA_1704	PSTAA_RS08580	305	508	246	337
PSTAA_1705	PSTAA_RS08585	0	0	0	0
PSTAA_1706	PSTAA_RS08590	0	0	0	0
PSTAA_1707	PSTAA_RS08595	0	0	0	0
PSTAA_1708	PSTAA_RS08600	0	0	0	0
PSTAA_4372	PSTAA_RS08605	2	2	0	2
PSTAA_1709	PSTAA_RS08610	781	2659	678	1412
PSTAA_1710	PSTAA_RS08615	503	1709	446	1012
PSTAA_1711	PSTAA_RS08620	2044	2592	998	1919
PSTAA_1712	PSTAA_RS08625	1092	1247	529	1083
PSTAA_1713	PSTAA_RS08630	502	709	321	388
PSTAA_1714	PSTAA_RS08635	599	595	334	370
PSTAA_1715	PSTAA_RS08640	456	617	219	287
PSTAA_1716	PSTAA_RS08645	572	979	323	430
PSTAA_1717	PSTAA_RS08650	1180	1206	1290	1202
PSTAA_1718	PSTAA_RS08655	320	685	247	294
PSTAA_1719	PSTAA_RS08660	156	622	131	291
PSTAA_1720	PSTAA_RS08665	606	1145	271	706
PSTAA_1721	PSTAA_RS08670	145	494	61	230
PSTAA_1722	PSTAA_RS08675	138	476	27	86
PSTAA_1723	PSTAA_RS08680	263	823	31	325
PSTAA_1724	PSTAA_RS08685	122	314	40	91
PSTAA_1725	PSTAA_RS08690	25	46	4	13
PSTAA_1726	PSTAA_RS08695	289	765	64	236
PSTAA_1727	PSTAA_RS08700	253	838	92	241
PSTAA_1728	PSTAA_RS08705	169	443	56	137
PSTAA_1729	PSTAA_RS08710	113	326	90	182
PSTAA_1730	PSTAA_RS08715	249	541	247	270
--	PSTAA_RS08720	494	373	153	252
--	PSTAA_RS08725	922	766	421	582
PSTAA_1731	PSTAA_RS08730	141	338	734	152
PSTAA_1732	PSTAA_RS08735	215	618	1908	330
PSTAA_1733	PSTAA_RS08740	102	535	57	176
PSTAA_1734	PSTAA_RS08745	216	391	2529	379
PSTAA_1735	PSTAA_RS08750	6	14	6	10
PSTAA_1736	PSTAA_RS08755	165	848	37	225
PSTAA_1737	PSTAA_RS08760	2519	2473	2369	2682
PSTAA_1738	PSTAA_RS08765	193	551	296	1291
PSTAA_1739	PSTAA_RS08770	412	616	277	399
PSTAA_1740	PSTAA_RS08775	17083	3672	1878	1378
PSTAA_1741	PSTAA_RS08780	7092	1815	1144	721
PSTAA_1742	PSTAA_RS08785	602	662	389	402
PSTAA_1743	PSTAA_RS08790	4758	2525	2096	1610
PSTAA_1744	PSTAA_RS08795	830	607	541	485
PSTAA_1745	PSTAA_RS08800	134	390	272	351
PSTAA_1746	PSTAA_RS08805	243	791	65	310
PSTAA_1747	PSTAA_RS08810	303	304	3992	1798
PSTAA_1748	PSTAA_RS08815	279	378	1905	2822
PSTAA_1749	PSTAA_RS08820	2161	2033	375	751
PSTAA_1750	PSTAA_RS08825	258	339	121	180
PSTAA_1751	PSTAA_RS08830	834	946	437	512
PSTAA_1752	PSTAA_RS08835	1089	899	638	568
PSTAA_1753	PSTAA_RS08840	389	583	210	580
PSTAA_1755	PSTAA_RS08850	271	346	91	195
PSTAA_1756	PSTAA_RS08855	2403	2381	1263	1213
PSTAA_1757	PSTAA_RS08860	141	319	86	95
PSTAA_1758	PSTAA_RS08865	597	435	266	243
PSTAA_1760	PSTAA_RS08870	386	1250	145	530
PSTAA_1761	PSTAA_RS08875	238	879	146	331
PSTAA_1762	PSTAA_RS08880	355	1280	278	574
PSTAA_1763	PSTAA_RS08885	557	586	250	287
PSTAA_1764	PSTAA_RS08890	58	186	7	33
PSTAA_1765	PSTAA_RS08895	108	332	34	96
PSTAA_1766	PSTAA_RS08900	5	15	0	1
PSTAA_1767	PSTAA_RS08905	18	127	3	32
PSTAA_1768	PSTAA_RS08910	104	383	14	84
PSTAA_1769	PSTAA_RS08915	132	645	19	111
PSTAA_1770	PSTAA_RS08920	70	333	21	56
PSTAA_1771	PSTAA_RS08925	244	717	79	239
PSTAA_1772	PSTAA_RS08930	94	319	48	92
PSTAA_1773	PSTAA_RS08935	208	485	43	130
PSTAA_1774	PSTAA_RS08940	192	244	47	72
PSTAA_1775	PSTAA_RS08945	159	191	92	104
PSTAA_1776	PSTAA_RS08950	175	525	38	121
PSTAA_1777	PSTAA_RS08955	43	137	2	28
PSTAA_1778	PSTAA_RS08960	105	389	22	90
PSTAA_1779	PSTAA_RS08965	98	229	15	72
PSTAA_1780	PSTAA_RS08970	224	229	18	62
PSTAA_1781	PSTAA_RS08975	13	52	0	12
PSTAA_1782	PSTAA_RS08980	11	81	1	31
--	PSTAA_RS08985	809	1999	301	2348
PSTAA_1783	PSTAA_RS08990	108	538	83	561
--	PSTAA_RS08995	92	601	106	708
PSTAA_1785	PSTAA_RS09000	277	878	171	704
PSTAA_1786	PSTAA_RS09005	1055	1280	871	699
PSTAA_1787	PSTAA_RS09010	675	379	325	130
PSTAA_1788	PSTAA_RS09015	160	283	73	127
PSTAA_1789	PSTAA_RS09020	1768	2661	17301	7250
PSTAA_1790	PSTAA_RS09025	636	1000	4672	1007
PSTAA_1791	PSTAA_RS09030	1220	1607	6212	1676
PSTAA_1792	PSTAA_RS09035	3132	1651	8585	1845
--	PSTAA_RS09040	433	655	622	436
PSTAA_1795	PSTAA_RS09045	8389	4878	3951	3974
PSTAA_1796	PSTAA_RS09050	334	339	178	183
PSTAA_1797	PSTAA_RS09055	607	815	859	897
PSTAA_1798	PSTAA_RS09060	1464	1235	880	973
PSTAA_1799	PSTAA_RS09065	986	1191	560	572
PSTAA_1800	PSTAA_RS09070	770	852	668	675
PSTAA_1801	PSTAA_RS09075	342	362	431	449
PSTAA_1802	PSTAA_RS09080	2892	1389	1322	1230
PSTAA_1803	PSTAA_RS09085	3228	2410	1681	1426
PSTAA_1804	PSTAA_RS09090	2195	2785	543	752
PSTAA_1805	PSTAA_RS09095	487	982	183	819
PSTAA_1806	PSTAA_RS09100	5	38	3	13
PSTAA_1807	PSTAA_RS09105	8	33	2	11
PSTAA_1808	PSTAA_RS09110	174	154	48	127
PSTAA_1809	PSTAA_RS09115	378	380	62	166
PSTAA_1810	PSTAA_RS09120	51	113	48	41
PSTAA_1812	PSTAA_RS09125	23	88	20	16
PSTAA_1813	PSTAA_RS09130	19	44	18	27
PSTAA_1814	PSTAA_RS09135	310	1137	133	436
PSTAA_1815	PSTAA_RS09140	137	670	40	193
PSTAA_1816	PSTAA_RS09145	19	62	3	30
PSTAA_1817	PSTAA_RS09150	1938	962	844	679
PSTAA_1818	PSTAA_RS09155	193	355	143	185
PSTAA_1819	PSTAA_RS09160	245	1061	144	366
PSTAA_1820	PSTAA_RS09165	129	247	266	325
PSTAA_1821	PSTAA_RS09170	265	399	290	248
PSTAA_1822	PSTAA_RS09175	283	855	3484	4508
PSTAA_1823	PSTAA_RS09180	220	752	449	699
--	PSTAA_RS09185	0	0	0	0
PSTAA_1825	PSTAA_RS09190	0	0	0	0
PSTAA_1826	PSTAA_RS09195	84	136	94	90
PSTAA_1827	PSTAA_RS09200	244	502	139	271
PSTAA_1828	PSTAA_RS09205	89	322	75	157
PSTAA_1829	PSTAA_RS09210	145	623	44	186
PSTAA_1830	PSTAA_RS09215	2192	1350	858	709
PSTAA_1831	PSTAA_RS09220	307	1088	129	433
PSTAA_1832	PSTAA_RS09225	86	286	36	96
--	PSTAA_RS09230	886	632	590	478
PSTAA_1835	PSTAA_RS09235	449	1756	264	1052
PSTAA_1836	PSTAA_RS09240	173	813	223	442
PSTAA_1837	PSTAA_RS09245	37	194	38	105
PSTAA_1838	PSTAA_RS09250	149	315	72	105
PSTAA_1839	PSTAA_RS09255	171	418	68	266
PSTAA_1840	PSTAA_RS09260	1292	1116	224	596
PSTAA_1841	PSTAA_RS09265	175	212	51	66
PSTAA_1842	PSTAA_RS09270	1342	1106	747	685
PSTAA_1843	PSTAA_RS09275	189	468	70	173
PSTAA_1844	PSTAA_RS09280	1065	981	171	323
PSTAA_1845	PSTAA_RS09285	186	912	94	334
PSTAA_1846	PSTAA_RS09290	1340	1303	829	822
PSTAA_1847	PSTAA_RS09295	2318	1831	1780	1373
PSTAA_1848	PSTAA_RS09300	1477	621	716	360
PSTAA_1849	PSTAA_RS09305	401	384	134	156
PSTAA_1850	PSTAA_RS09310	1598	1294	2446	2214
PSTAA_1851	PSTAA_RS09315	188	229	163	203
PSTAA_1852	PSTAA_RS09320	243	406	170	209
PSTAA_1853	PSTAA_RS09325	252	565	277	337
PSTAA_1854	PSTAA_RS09330	452	467	312	264
PSTAA_1855	PSTAA_RS09335	868	490	454	380
PSTAA_1856	PSTAA_RS09340	1804	1455	1084	1556
PSTAA_1857	PSTAA_RS09345	7997	2865	112	207
PSTAA_1858	PSTAA_RS09350	1271	2777	1011	2048
PSTAA_1859	PSTAA_RS09355	210	452	175	341
PSTAA_1860	PSTAA_RS09360	42	57	22	25
PSTAA_1861	PSTAA_RS09365	743	1322	202	370
PSTAA_1862	PSTAA_RS09370	666	816	241	237
PSTAA_1863	PSTAA_RS09375	2414	2168	275	284
PSTAA_1864	PSTAA_RS09380	1489	1445	1443	1027
PSTAA_1865	PSTAA_RS09385	7	8	14	3
PSTAA_1866	PSTAA_RS09390	0	7	4	4
PSTAA_1867	PSTAA_RS09395	586	1045	835	1236
PSTAA_1868	PSTAA_RS09400	26233	10542	139	221
PSTAA_1869	PSTAA_RS09405	413	134	0	2
PSTAA_1871	PSTAA_RS09410	14852	2859	65	138
PSTAA_1872	PSTAA_RS09415	263	854	787	1327
PSTAA_1873	PSTAA_RS09420	606	810	161	209
PSTAA_1874	PSTAA_RS09425	6964	10156	3343	5166
PSTAA_1875	PSTAA_RS09430	231	654	99	224
PSTAA_1876	PSTAA_RS09435	255	282	98	183
PSTAA_1877	PSTAA_RS09440	137	571	107	199
PSTAA_1878	PSTAA_RS09445	39	134	23	48
PSTAA_1879	PSTAA_RS09450	388	1797	253	545
PSTAA_1880	PSTAA_RS09455	301	1078	161	448
PSTAA_1881	PSTAA_RS09460	234	565	134	560
PSTAA_1882	PSTAA_RS09465	167	357	42	247
PSTAA_1883	PSTAA_RS09470	273	635	139	207
PSTAA_1884	PSTAA_RS09475	3402	4744	1790	2802
PSTAA_1885	PSTAA_RS09480	2019	3662	1222	2282
PSTAA_1886	PSTAA_RS09485	1677	2423	801	1860
PSTAA_1887	PSTAA_RS09490	1107	1826	547	1069
PSTAA_1888	PSTAA_RS09495	48779	22082	36805	10160
--	PSTAA_RS09500	1516	748	1285	296
--	PSTAA_RS09505	4954	3911	4349	4658
PSTAA_1892	PSTAA_RS09510	810	661	517	638
PSTAA_1893	PSTAA_RS09515	866	839	630	661
PSTAA_1894	PSTAA_RS09520	335	254	329	197
PSTAA_1895	PSTAA_RS09525	86	107	30	82
PSTAA_1896	PSTAA_RS09530	27755	7999	5208	1956
PSTAA_1897	PSTAA_RS09535	3780	3895	3060	2516
PSTAA_1898	PSTAA_RS09540	1844	1321	1111	889
PSTAA_1899	PSTAA_RS09545	25420	12518	11136	5936
PSTAA_1900	PSTAA_RS09550	14866	7516	10113	5468
PSTAA_1901	PSTAA_RS09555	33025	14087	18920	9185
PSTAA_1902	PSTAA_RS09560	16167	6654	8728	3651
PSTAA_1903	PSTAA_RS09565	20360	9189	9012	4155
PSTAA_1904	PSTAA_RS09570	14422	4947	2545	3191
PSTAA_1905	PSTAA_RS09575	8947	2768	1840	2253
PSTAA_1906	PSTAA_RS09580	543	1469	418	852
PSTAA_1907	PSTAA_RS09585	489	485	155	352
PSTAA_1908	PSTAA_RS09590	231	154	100	114
PSTAA_1909	PSTAA_RS09595	266	182	156	126
PSTAA_1910	PSTAA_RS09600	247	687	182	251
PSTAA_1911	PSTAA_RS09605	4715	1712	1805	1761
PSTAA_1912	PSTAA_RS09610	168	152	9	41
PSTAA_1913	PSTAA_RS09615	871	1896	226	963
PSTAA_1914	PSTAA_RS09620	143	670	64	223
PSTAA_1915	PSTAA_RS09625	314	855	494	1041
PSTAA_1916	PSTAA_RS09630	3698	1572	290	620
PSTAA_1917	PSTAA_RS09635	531	575	161	224
PSTAA_1918	PSTAA_RS09640	6140	4042	3550	2541
PSTAA_1919	PSTAA_RS09645	1773	2786	1289	2225
PSTAA_1920	PSTAA_RS09650	1221	782	810	724
PSTAA_1921	PSTAA_RS09655	380	292	158	225
PSTAA_1922	PSTAA_RS09660	211	231	159	166
PSTAA_1923	PSTAA_RS09665	411	341	208	215
PSTAA_1924	PSTAA_RS09670	1072	620	166	260
PSTAA_1925	PSTAA_RS09675	518	710	75	183
PSTAA_1926	PSTAA_RS09680	443	716	381	730
PSTAA_1927	PSTAA_RS09685	310	531	243	310
PSTAA_1928	PSTAA_RS09690	674	694	490	657
PSTAA_1929	PSTAA_RS09695	892	561	618	427
PSTAA_1930	PSTAA_RS09700	519	730	372	601
PSTAA_1931	PSTAA_RS09705	620	958	307	1141
PSTAA_1932	PSTAA_RS09710	427	887	263	579
PSTAA_1933	PSTAA_RS09715	227	643	71	192
PSTAA_1934	PSTAA_RS09720	319	984	143	360
PSTAA_1935	PSTAA_RS09725	694	667	455	685
PSTAA_1936	PSTAA_RS09730	7748	8379	813	1067
PSTAA_1937	PSTAA_RS09735	722	1955	200	232
PSTAA_1938	PSTAA_RS09740	399	1090	208	384
PSTAA_1939	PSTAA_RS09745	1145	1676	255	340
PSTAA_1940	PSTAA_RS09750	4699	5089	246	286
PSTAA_1941	PSTAA_RS09755	4077	4784	205	250
PSTAA_1942	PSTAA_RS09760	5186	5282	353	429
PSTAA_1943	PSTAA_RS09765	982	2050	142	387
PSTAA_1944	PSTAA_RS09770	3072	6326	5870	18756
PSTAA_1945	PSTAA_RS09775	477	2628	121	175
PSTAA_1946	PSTAA_RS09780	477	2999	114	91
PSTAA_1947	PSTAA_RS09785	289	1486	56	55
PSTAA_1948	PSTAA_RS09790	388	1703	61	95
PSTAA_1949	PSTAA_RS09795	1069	6316	252	362
PSTAA_1950	PSTAA_RS09800	406	980	193	595
PSTAA_1951	PSTAA_RS09805	482	2024	325	2412
--	PSTAA_RS09810	4	50	2	11
PSTAA_1952	PSTAA_RS09815	95	464	27	174
PSTAA_1953	PSTAA_RS09820	241	902	94	344
PSTAA_1954	PSTAA_RS09825	90	297	25	90
PSTAA_1955	PSTAA_RS09830	501	1434	363	637
PSTAA_1956	PSTAA_RS09835	114	236	62	160
PSTAA_1957	PSTAA_RS09840	9652	9073	2996	2797
PSTAA_1958	PSTAA_RS09845	215	756	69	239
PSTAA_1959	PSTAA_RS09850	1292	2135	1119	895
PSTAA_1960	PSTAA_RS09855	155	510	159	261
PSTAA_1961	PSTAA_RS09860	217	509	62	167
--	PSTAA_RS09865	110	130	12	85
PSTAA_1962	PSTAA_RS09870	525	1144	1065	2245
PSTAA_1963	PSTAA_RS09875	820	1462	637	1005
PSTAA_1964	PSTAA_RS09880	234	588	93	210
PSTAA_1965	PSTAA_RS09885	553	383	137	131
PSTAA_1966	PSTAA_RS09890	355	504	352	307
PSTAA_1967	PSTAA_RS09895	17575	1113	685	850
PSTAA_1968	PSTAA_RS09900	2182	304	192	264
PSTAA_1969	PSTAA_RS09905	335	414	241	248
PSTAA_1970	PSTAA_RS09910	36	170	8	56
PSTAA_1971	PSTAA_RS09915	75	331	10	108
--	PSTAA_RS09920	228	811	39	282
PSTAA_1972	PSTAA_RS09925	171	706	69	303
PSTAA_1973	PSTAA_RS09930	193	1006	49	218
PSTAA_1974	PSTAA_RS09935	77	311	26	85
PSTAA_1975	PSTAA_RS09940	34	188	38	70
PSTAA_1976	PSTAA_RS09945	111	410	31	194
PSTAA_1977	PSTAA_RS09950	315	1008	202	464
PSTAA_1978	PSTAA_RS09955	555	1401	303	566
PSTAA_1979	PSTAA_RS09960	463	1194	315	693
PSTAA_1980	PSTAA_RS09965	138	559	23	144
PSTAA_1981	PSTAA_RS09970	103	245	45	153
PSTAA_1982	PSTAA_RS09975	36	148	2	37
PSTAA_1983	PSTAA_RS09980	235	881	53	230
PSTAA_1984	PSTAA_RS09985	492	893	279	820
PSTAA_1985	PSTAA_RS09990	2700	2793	53	461
PSTAA_1986	PSTAA_RS09995	1014	1162	175	7850
PSTAA_1987	PSTAA_RS10000	838	183	63	5605
PSTAA_1988	PSTAA_RS10005	303	206	42	1645
PSTAA_1989	PSTAA_RS10010	977	212	170	3974
PSTAA_1990	PSTAA_RS10015	668	250	230	4669
PSTAA_1991	PSTAA_RS10020	499	52	269	2817
PSTAA_1992	PSTAA_RS10025	4693	828	3575	17340
PSTAA_1993	PSTAA_RS10030	5075	565	5998	7825
PSTAA_1994	PSTAA_RS10035	29209	7557	23253	18507
PSTAA_1995	PSTAA_RS10040	8046	3945	4756	6863
PSTAA_1996	PSTAA_RS10045	2983	1812	1581	3448
PSTAA_1997	PSTAA_RS10050	635	1677	233	530
PSTAA_1998	PSTAA_RS10055	893	446	360	760
PSTAA_1999	PSTAA_RS10060	417	290	212	1334
[truncated: 2,428 more rows]
