# Supplementary material for: Systematic identification of endogenous strong constitutive promoters from the diazotrophic rhizosphere bacterium Pseudomonas stutzeri DSM4166 to improve its nitrogenase activity
Source: Microb Cell Fact. 2023 May 3;22:91. doi: 10.1186/s12934-023-02085-3 (PMC10155442; doi:10.1186/s12934-023-02085-3)
Supplement: Supplementary file 3 — Additional file 3: Table S2. The top 3% of the most highly expressed genes in the four samples. [file 12934_2023_2085_MOESM3_ESM.xlsx]

## Sheet: Sheet1
LB-10h	LB-14h	PMM-28h	PMM-38h
PSTAA_RS22180	PSTAA_RS22180	PSTAA_RS22180	PSTAA_RS22180
PSTAA_RS21820	PSTAA_RS21820	PSTAA_RS21820	PSTAA_RS21820
PSTAA_RS19520	PSTAA_RS18460	PSTAA_RS18900	PSTAA_RS02250
PSTAA_RS12445	PSTAA_RS06545	PSTAA_RS21585	PSTAA_RS18460
PSTAA_RS12155	PSTAA_RS12155	PSTAA_RS15840	PSTAA_RS07800
PSTAA_RS07800	PSTAA_RS07800	PSTAA_RS18885	PSTAA_RS14425
PSTAA_RS03870	PSTAA_RS10440	PSTAA_RS19520	PSTAA_RS14900
PSTAA_RS11720	PSTAA_RS12160	PSTAA_RS22090	PSTAA_RS21585
PSTAA_RS18190	PSTAA_RS18190	PSTAA_RS07800	PSTAA_RS06545
PSTAA_RS10325	PSTAA_RS04125	PSTAA_RS18880	PSTAA_RS04665
PSTAA_RS09495	PSTAA_RS12445	PSTAA_RS09495	PSTAA_RS05995
PSTAA_RS12160	PSTAA_RS04620	PSTAA_RS15770	PSTAA_RS11240
PSTAA_RS04125	PSTAA_RS19520	PSTAA_RS04665	PSTAA_RS03385
PSTAA_RS20080	PSTAA_RS05995	PSTAA_RS08390	PSTAA_RS10440
PSTAA_RS03675	PSTAA_RS03385	PSTAA_RS14425	PSTAA_RS04125
PSTAA_RS09555	PSTAA_RS11845	PSTAA_RS12155	PSTAA_RS02720
PSTAA_RS11845	PSTAA_RS09495	PSTAA_RS10035	PSTAA_RS09770
PSTAA_RS01150	PSTAA_RS11655	PSTAA_RS03675	PSTAA_RS10035
PSTAA_RS03690	PSTAA_RS10530	PSTAA_RS18190	PSTAA_RS15970
PSTAA_RS02070	PSTAA_RS08165	PSTAA_RS03690	PSTAA_RS16030
PSTAA_RS10035	PSTAA_RS10325	PSTAA_RS12160	PSTAA_RS10025
PSTAA_RS10440	PSTAA_RS12505	PSTAA_RS19680	PSTAA_RS05990
PSTAA_RS03385	PSTAA_RS06000	PSTAA_RS04870	PSTAA_RS12390
PSTAA_RS09530	PSTAA_RS03675	PSTAA_RS03385	PSTAA_RS15770
PSTAA_RS20930	PSTAA_RS11240	PSTAA_RS11845	PSTAA_RS11655
PSTAA_RS09400	PSTAA_RS01150	PSTAA_RS09555	PSTAA_RS19680
PSTAA_RS09545	PSTAA_RS22090	PSTAA_RS09020	PSTAA_RS11665
PSTAA_RS12505	PSTAA_RS12450	PSTAA_RS18890	PSTAA_RS19520
PSTAA_RS10445	PSTAA_RS02720	PSTAA_RS15970	PSTAA_RS07835
PSTAA_RS03670	PSTAA_RS02515	PSTAA_RS11655	PSTAA_RS11845
PSTAA_RS14595	PSTAA_RS05990	PSTAA_RS21915	PSTAA_RS15995
PSTAA_RS16630	PSTAA_RS12415	PSTAA_RS07785	PSTAA_RS22090
PSTAA_RS04620	PSTAA_RS03870	PSTAA_RS12445	PSTAA_RS00430
PSTAA_RS09565	PSTAA_RS03690	PSTAA_RS17380	PSTAA_RS06000
PSTAA_RS16485	PSTAA_RS19680	PSTAA_RS11665	PSTAA_RS07275
PSTAA_RS08100	PSTAA_RS06565	PSTAA_RS12390	PSTAA_RS07735
PSTAA_RS21915	PSTAA_RS11720	PSTAA_RS03670	PSTAA_RS18900
PSTAA_RS11670	PSTAA_RS20375	PSTAA_RS08065	PSTAA_RS17615
PSTAA_RS02250	PSTAA_RS09555	PSTAA_RS19685	PSTAA_RS17440
PSTAA_RS06565	PSTAA_RS11085	PSTAA_RS09545	PSTAA_RS08390
PSTAA_RS21670	PSTAA_RS03670	PSTAA_RS18460	PSTAA_RS03675
PSTAA_RS20055	PSTAA_RS04130	PSTAA_RS17270	PSTAA_RS09495
PSTAA_RS18260	PSTAA_RS14900	PSTAA_RS08385	PSTAA_RS04060
PSTAA_RS02720	PSTAA_RS05705	PSTAA_RS11670	PSTAA_RS17380
PSTAA_RS11340	PSTAA_RS20930	PSTAA_RS07735	PSTAA_RS15840
PSTAA_RS21680	PSTAA_RS09545	PSTAA_RS12380	PSTAA_RS07210
PSTAA_RS09895	PSTAA_RS07835	PSTAA_RS01060	PSTAA_RS18880
PSTAA_RS08775	PSTAA_RS10395	PSTAA_RS09550	PSTAA_RS08065
PSTAA_RS16795	PSTAA_RS17285	PSTAA_RS17615	PSTAA_RS09555
PSTAA_RS11655	PSTAA_RS13030	PSTAA_RS12505	PSTAA_RS10080
PSTAA_RS19375	PSTAA_RS07275	PSTAA_RS06595	PSTAA_RS11945
PSTAA_RS04205	PSTAA_RS12390	PSTAA_RS09565	PSTAA_RS05325
PSTAA_RS04130	PSTAA_RS12990	PSTAA_RS18905	PSTAA_RS10890
PSTAA_RS09560	PSTAA_RS04205	PSTAA_RS09560	PSTAA_RS17330
PSTAA_RS16625	PSTAA_RS10890	PSTAA_RS03335	PSTAA_RS12380
PSTAA_RS18250	PSTAA_RS10915	PSTAA_RS09035	PSTAA_RS13385
PSTAA_RS19715	PSTAA_RS12150	PSTAA_RS16445	PSTAA_RS17270
PSTAA_RS17285	PSTAA_RS09400	PSTAA_RS19575	PSTAA_RS11085
PSTAA_RS05750	PSTAA_RS17330	PSTAA_RS07835	PSTAA_RS12160
PSTAA_RS06680	PSTAA_RS20080	PSTAA_RS08345	PSTAA_RS13030
PSTAA_RS02085	PSTAA_RS08405	PSTAA_RS10080	PSTAA_RS05705
PSTAA_RS17615	PSTAA_RS09425	PSTAA_RS15950	PSTAA_RS18885
PSTAA_RS09550	PSTAA_RS16030	PSTAA_RS02250	PSTAA_RS12415
PSTAA_RS09410	PSTAA_RS16485	PSTAA_RS06545	PSTAA_RS09995
PSTAA_RS16030	PSTAA_RS03335	PSTAA_RS20365	PSTAA_RS19685
PSTAA_RS09570	PSTAA_RS12165	PSTAA_RS03880	PSTAA_RS03690
PSTAA_RS22090	PSTAA_RS20580	PSTAA_RS03075	PSTAA_RS10030
PSTAA_RS00345	PSTAA_RS07060	PSTAA_RS05750	PSTAA_RS05490
PSTAA_RS07755	PSTAA_RS16420	PSTAA_RS10410	PSTAA_RS05320
PSTAA_RS18460	PSTAA_RS11675	PSTAA_RS21955	PSTAA_RS04870
PSTAA_RS17370	PSTAA_RS11875	PSTAA_RS14570	PSTAA_RS21955
PSTAA_RS20580	PSTAA_RS11340	PSTAA_RS20930	PSTAA_RS20930
PSTAA_RS05320	PSTAA_RS07750	PSTAA_RS18595	PSTAA_RS12445
PSTAA_RS18625	PSTAA_RS02900	PSTAA_RS07275	PSTAA_RS16295
PSTAA_RS21645	PSTAA_RS01090	PSTAA_RS21595	PSTAA_RS06610
PSTAA_RS04145	PSTAA_RS15495	PSTAA_RS05995	PSTAA_RS09020
PSTAA_RS18085	PSTAA_RS07205	PSTAA_RS14900	PSTAA_RS10525
PSTAA_RS01765	PSTAA_RS09565	PSTAA_RS18895	PSTAA_RS01060
PSTAA_RS19680	PSTAA_RS08100	PSTAA_RS09030	PSTAA_RS15975
PSTAA_RS17270	PSTAA_RS04075	PSTAA_RS03130	PSTAA_RS02085
PSTAA_RS13545	PSTAA_RS09840	PSTAA_RS00430	PSTAA_RS05750
PSTAA_RS04140	PSTAA_RS07210	PSTAA_RS04125	PSTAA_RS10410
PSTAA_RS02900	PSTAA_RS11670	PSTAA_RS10530	PSTAA_RS08295
PSTAA_RS08065	PSTAA_RS12410	PSTAA_RS03375	PSTAA_RS10040
PSTAA_RS21325	PSTAA_RS18250	PSTAA_RS10030	PSTAA_RS02245
PSTAA_RS11675	PSTAA_RS03375	PSTAA_RS09770	PSTAA_RS21595
PSTAA_RS12415	PSTAA_RS19685	PSTAA_RS15965	PSTAA_RS07630
PSTAA_RS16785	PSTAA_RS00325	PSTAA_RS16030	PSTAA_RS03335
PSTAA_RS13550	PSTAA_RS18755	PSTAA_RS17330	PSTAA_RS19800
PSTAA_RS16420	PSTAA_RS04200	PSTAA_RS05325	PSTAA_RS20240
PSTAA_RS03335	PSTAA_RS07840	PSTAA_RS10525	PSTAA_RS16615
PSTAA_RS17265	PSTAA_RS00475	PSTAA_RS05720	PSTAA_RS12155
PSTAA_RS08165	PSTAA_RS16655	PSTAA_RS17015	PSTAA_RS10530
PSTAA_RS01605	PSTAA_RS05750	PSTAA_RS10535	PSTAA_RS11670
PSTAA_RS14570	PSTAA_RS17440	PSTAA_RS21025	PSTAA_RS12505
PSTAA_RS13540	PSTAA_RS09730	PSTAA_RS04470	PSTAA_RS02960
PSTAA_RS16575	PSTAA_RS18595	PSTAA_RS03900	PSTAA_RS03670
PSTAA_RS20585	PSTAA_RS16795	PSTAA_RS18725	PSTAA_RS20640
PSTAA_RS16810	PSTAA_RS17265	PSTAA_RS12165	PSTAA_RS03880
PSTAA_RS03075	PSTAA_RS18795	PSTAA_RS02960	PSTAA_RS22025
PSTAA_RS15830	PSTAA_RS09530	PSTAA_RS05625	PSTAA_RS09545
PSTAA_RS18595	PSTAA_RS18195	PSTAA_RS05320	PSTAA_RS18715
PSTAA_RS10535	PSTAA_RS10410	PSTAA_RS02355	PSTAA_RS18595
PSTAA_RS07060	PSTAA_RS04630	PSTAA_RS09530	PSTAA_RS18725
PSTAA_RS06545	PSTAA_RS18725	PSTAA_RS18625	PSTAA_RS11275
PSTAA_RS16655	PSTAA_RS02765	PSTAA_RS10445	PSTAA_RS10000
PSTAA_RS21005	PSTAA_RS18815	PSTAA_RS16630	PSTAA_RS16895
PSTAA_RS20640	PSTAA_RS01765	PSTAA_RS08295	PSTAA_RS12660
PSTAA_RS05205	PSTAA_RS10035	PSTAA_RS17285	PSTAA_RS09550
PSTAA_RS00430	PSTAA_RS18625	PSTAA_RS16485	PSTAA_RS13395
PSTAA_RS09840	PSTAA_RS13385	PSTAA_RS13360	PSTAA_RS08000
PSTAA_RS12150	PSTAA_RS09550	PSTAA_RS03655	PSTAA_RS06595
PSTAA_RS03825	PSTAA_RS12145	PSTAA_RS10040	PSTAA_RS07785
PSTAA_RS07835	PSTAA_RS01195	PSTAA_RS02720	PSTAA_RS13390
PSTAA_RS10410	PSTAA_RS03655	PSTAA_RS09025	PSTAA_RS04075
PSTAA_RS12390	PSTAA_RS19375	PSTAA_RS14595	PSTAA_RS09425
PSTAA_RS10530	PSTAA_RS03380	PSTAA_RS20080	PSTAA_RS02555
PSTAA_RS05770	PSTAA_RS00335	PSTAA_RS08100	PSTAA_RS05265
PSTAA_RS05995	PSTAA_RS03660	PSTAA_RS11240	PSTAA_RS19795
PSTAA_RS17350	PSTAA_RS12480	PSTAA_RS12415	PSTAA_RS15640
PSTAA_RS03720	PSTAA_RS05680	PSTAA_RS05770	PSTAA_RS01530
PSTAA_RS00475	PSTAA_RS17270	PSTAA_RS17025	PSTAA_RS13480
PSTAA_RS09575	PSTAA_RS02070	PSTAA_RS17370	PSTAA_RS05250
PSTAA_RS12165	PSTAA_RS05770	PSTAA_RS13245	PSTAA_RS03565
PSTAA_RS15670	PSTAA_RS17290	PSTAA_RS09505	PSTAA_RS15950
PSTAA_RS20575	PSTAA_RS07755	PSTAA_RS11875	PSTAA_RS18190
PSTAA_RS03660	PSTAA_RS22055	PSTAA_RS22055	PSTAA_RS01620
PSTAA_RS21220	PSTAA_RS12980	PSTAA_RS03380	PSTAA_RS15965
PSTAA_RS03830	PSTAA_RS20240	PSTAA_RS01605	PSTAA_RS10015
PSTAA_RS03765	PSTAA_RS13745	PSTAA_RS10325	PSTAA_RS09505
PSTAA_RS02965	PSTAA_RS09560	PSTAA_RS01920	PSTAA_RS12450
PSTAA_RS03705	PSTAA_RS10445	PSTAA_RS00345	PSTAA_RS18510
PSTAA_RS05325	PSTAA_RS05490	PSTAA_RS01530	PSTAA_RS05720
